# Supplementary material for: De novo assembly of a chromosome-level reference genome of the ornamental butterfly Sericinus montelus based on nanopore sequencing and Hi-C analysis
Source: Front Genet. 2023 Mar 8;14:1107353. doi: 10.3389/fgene.2023.1107353 (PMC10030965; doi:10.3389/fgene.2023.1107353)
Supplement: Supplementary file 2 [file DataSheet2.xlsx]

## Sheet: Table S1
Species	kmer	kmer_num	kmer_depth	genome_size (bp)	heterozygosity
S. montelus	17	20435987826	33	619272358	0.008
Supplemental Table S1 Genome size estimation with 17-mers.

## Sheet: Table S2
Type	Contig Length	Contig Number	Scaffold Length	Scaffold Number
N50(bp)	5744342	31	19117648	14
N60(bp)	4768888	42	18763722	17
N70(bp)	3603092	56	17575096	20
N80(bp)	2510049	75	16022172	24
N90(bp)	1027188	112	15724425	27
Longest(bp)	14777801	1	23928049	1
Total(bp)	581421149	319	581445649	74
Length>=5kb	581421149	319	581445649	74
Supplemental Table S2.1 Statistics of S.montelus Genome assembly
Chr	Length(bp)	Contig Number	Gene Number
LG01	23928049	10	641
LG02	23691575	15	434
LG03	22874295	14	512
LG04	22647868	6	519
LG05	22176890	4	592
LG06	22102471	10	506
LG07	21954320	8	573
LG08	21908848	5	598
LG09	21629822	7	483
LG10	21246287	10	438
LG11	20902827	5	514
LG12	20751864	10	490
LG13	20076672	11	430
LG14	19117648	10	388
LG15	18986590	7	494
LG16	18805824	13	483
LG17	18763722	6	400
LG18	18427031	7	544
LG19	18011267	7	440
LG20	17575096	5	301
LG21	16602479	5	496
LG22	16531271	9	311
LG23	16161929	4	358
LG24	16022172	10	284
LG25	15942873	5	459
LG26	15898881	8	404
LG27	15724425	10	211
LG28	14584520	10	232
LG29	11922395	20	371
LG30	11025463	24	395
Total Length(bp)	565995374	275	13301
Supplemental Table S2.2 Chromosomes length and gene distribution

## Sheet: Table S3
Species	Total Reads	Map Reads	Map Rate(%)	Paired Reads	Paired Map Reads	Properly Paired Reads	Properly Map Rate(%)
S. montelus	172400188	170395695	98.84	170498242	168371128	163974466	96.17
Supplemental Table S3.1 Genome quality assessment of S. montelus by genome sequences
Sample	Total Reads	Map Reads	Map Rate(%)	Properly Paired Reads	Properly Map Rate(%)
RNA-Egg	64849242	61763647	95.24	58204998	89.75
RNA-Larvel	81286152	78761536	96.89	73453364	90.36
RNA-Pupel	60034764	57919231	96.48	54674984	91.07
RNA-Adult	74459412	71370206	95.85	66659402	89.52
Supplemental Table S3.2 Genome quality assessment of S. montelus by RNA-seq sequences
SeqFile	DepMethod	Adjust	ReadBP	MapAdjust	SCDepth	EstGenomeSize
sm.ref.fasta	mpileup	None	55727127107	1	96.66	576551857
sm.ref.fasta	mpileup	CovBases	55727127107	0.938672	96.66	541193148
sm.ref.fasta	mpileup	IndelRatio	55727127107	0.981093	96.66	587662817
Supplemental Table S3.3 Genome size estimation by DepthSizer

## Sheet: Table S4
Type	depth>=1x	depth>=5x	depth>=10x
Hetero SNP	2259273	2258287	2249264
Hetero Indel	309561	308500	305119
Homo SNP	6156	4182	2085
Error rate by Homo SNP (%)	0.001059	0.000719	0.000359
Homo Indel	4777	3496	2332
Error rate by Homo Indel (%)	0.000822	0.000601	0.000401
Error rate by homo variants (%)	0.00188	0.001321	0.00076
Accuracy of genome (%)	99.9981	99.9987	99.9992
Supplemental Table S4 Genome accuracry estimated by Illumina reads mapping to genome call homo variations

## Sheet: Table S5
Classification	Total length (bp)	Proportion (%)
DNA	51058977	8.8
LINE	118653391	20.4
SINE	21766310	3.7
LTR	58497965	10.1
Other	3303298	0.6
Unknown	20686356	3.6
Total	284101946	48.9
Supplemental Table S5.1 Total length and proportion of major repeat types reside in the genome accounting for the whole genome
Class	Order	Super family	Numbers	Length(bp)	Percentage (%)
Class I			1323794	198917666	34.21
	SINE		173504	21766310	3.74
		Unknown	167494	21498964	3.7
		Other	6010	267346	0.05
	LINE		738860	118653391	20.41
		RTE-RTE	46504	6412834	1.1
		Unknown	318763	37784430	6.5
		CRE	41523	6527394	1.12
		R1	90996	12465680	2.14
		RTE-BovB	83926	13913978	2.39
		L2	83830	21589292	3.71
		CR1-Zenon	19213	5387362	0.93
		Penelope	23320	2749946	0.47
		Dong-R4	4835	2870093	0.49
		CR1	8005	2599236	0.45
		I-Jockey	6257	4354791	0.75
		I	2387	635484	0.11
		Other	9301	1362871	0.23
	LTR		411430	58497965	10.06
		Ngaro	31806	2181169	0.38
		Unknown	331712	49031159	8.43
		ERV1	21385	1106166	0.19
		Gypsy	17463	5350784	0.92
		Other	9064	828687	0.14
Class II			534513	56135555	9.65
	DNA		506586	51058977	8.78
		Unknown	282875	27719408	4.77
		Sola-1	54477	7291064	1.25
		TcMar-Mariner	29830	4240398	0.73
		CMC-EnSpm	51597	3364781	0.58
		MULE-MuDR	11111	2347682	0.4
		TcMar-Tc1	9462	2213050	0.38
		Other	67234	3882594	0.67
	RC	Helitron	23556	2259120	0.39
	MITE	Unknown	4371	2817458	0.48
Total TEs			1858307	255053221	43.87
Tandem Repeats			69041	4434676	0.76
	SSR		23731	271441	0.05
	tandem_repeat		45310	4163235	0.72
Unknown			216897	20686356	3.56
Other			28043	3303298	0.57
Simple repeats			4150	612718	0.11
Low complexity			56	11677	0
Total Repeats			2176494	284101946	48.86
Supplemental Table S5.2 Detail information about repeat types and ratio reside in the genome accounting for the whole genome

## Sheet: Table S6
Type		Copy Number	Average Length(bp)	Total Length(bp)	Percentage(%)
rRNA	rRNA	148	775.66	114798	0.014158
	18S	10	1900	19000	0.002343
	28S	12	6742.92	80915	0.009979
	5.8S	10	157	1570	0.000194
	5S	116	114.77	13313	0.001642
snRNA	snRNA	166	150.69	25015	0.003085
	CD-box	26	176.73	4595	0.000567
	HACA-box	13	171.77	2233	0.000275
	splicing	127	143.2	18187	0.002243
miRNA		194	96.72	18764	0.002314
tRNA		3326	73.22	243531	0.030034
Supplemental Table S6 Statistical results of ncRNA

## Sheet: Table S7
ID	Description	GeneRatio	BgRatio	pvalue	padj	Count	geneID
map03040	Spliceosome	74/537	167/3596	6.87981e-21	1.41724e-18	74	evm.model.Contig102.4/evm.model.Contig24.10/evm.model.Contig24.12/evm.model.Contig24.15/evm.model.Contig24.17/evm.model.Contig56.21/evm.model.Contig64.35/evm.model.Contig71.59/evm.model.Contig9.318/evm.model.Contig101.41/evm.model.Contig108.1/evm.model.Contig108.47/evm.model.Contig118.1/evm.model.Contig118.11/evm.model.Contig118.12/evm.model.Contig118.13/evm.model.Contig118.14/evm.model.Contig13.…
map00053	Ascorbate and aldarate metabolism	35/537	54/3596	5.26775e-17	5.42578e-15	35	evm.model.Contig160.2/evm.model.Contig160.3/evm.model.Contig58.10/evm.model.Contig58.12/evm.model.Contig58.14/evm.model.Contig58.15/evm.model.Contig58.16/evm.model.Contig58.17/evm.model.Contig58.19/evm.model.Contig58.22/evm.model.Contig58.5/evm.model.Contig58.6/evm.model.Contig58.7/evm.model.Contig58.8/evm.model.Contig58.9/evm.model.Contig10.8/evm.model.Contig3.262/evm.model.Contig3.263/evm.model…
map00040	Pentose and glucuronate interconversions	37/537	62/3596	3.47825e-16	2.3884e-14	37	evm.model.Contig160.2/evm.model.Contig160.3/evm.model.Contig58.10/evm.model.Contig58.12/evm.model.Contig58.14/evm.model.Contig58.15/evm.model.Contig58.16/evm.model.Contig58.17/evm.model.Contig58.19/evm.model.Contig58.22/evm.model.Contig58.5/evm.model.Contig58.6/evm.model.Contig58.7/evm.model.Contig58.8/evm.model.Contig58.9/evm.model.Contig10.8/evm.model.Contig3.262/evm.model.Contig3.263/evm.model…
map00140	Steroid hormone biosynthesis	29/537	42/3596	2.16515e-15	1.11505e-13	29	evm.model.Contig160.2/evm.model.Contig160.3/evm.model.Contig58.10/evm.model.Contig58.12/evm.model.Contig58.14/evm.model.Contig58.15/evm.model.Contig58.16/evm.model.Contig58.17/evm.model.Contig58.19/evm.model.Contig58.22/evm.model.Contig58.5/evm.model.Contig58.6/evm.model.Contig58.7/evm.model.Contig58.8/evm.model.Contig58.9/evm.model.Contig10.8/evm.model.Contig3.262/evm.model.Contig3.263/evm.model…
map00983	Drug metabolism - other enzymes	46/537	95/3596	4.50161e-15	1.85466e-13	46	evm.model.Contig160.2/evm.model.Contig160.3/evm.model.Contig58.10/evm.model.Contig58.12/evm.model.Contig58.14/evm.model.Contig58.15/evm.model.Contig58.16/evm.model.Contig58.17/evm.model.Contig58.19/evm.model.Contig58.22/evm.model.Contig58.5/evm.model.Contig58.6/evm.model.Contig58.7/evm.model.Contig58.8/evm.model.Contig58.9/evm.model.Contig35.82/evm.model.Contig35.83/evm.model.Contig35.88/evm.mode…
map00830	Retinol metabolism	29/537	43/3596	5.73362e-15	1.96854e-13	29	evm.model.Contig160.2/evm.model.Contig160.3/evm.model.Contig58.10/evm.model.Contig58.12/evm.model.Contig58.14/evm.model.Contig58.15/evm.model.Contig58.16/evm.model.Contig58.17/evm.model.Contig58.19/evm.model.Contig58.22/evm.model.Contig58.5/evm.model.Contig58.6/evm.model.Contig58.7/evm.model.Contig58.8/evm.model.Contig58.9/evm.model.Contig10.8/evm.model.Contig3.262/evm.model.Contig3.263/evm.model…
map00982	Drug metabolism - cytochrome P450	32/537	59/3596	1.48868e-12	4.38097e-11	32	evm.model.Contig160.2/evm.model.Contig160.3/evm.model.Contig58.10/evm.model.Contig58.12/evm.model.Contig58.14/evm.model.Contig58.15/evm.model.Contig58.16/evm.model.Contig58.17/evm.model.Contig58.19/evm.model.Contig58.22/evm.model.Contig58.5/evm.model.Contig58.6/evm.model.Contig58.7/evm.model.Contig58.8/evm.model.Contig58.9/evm.model.Contig10.8/evm.model.Contig3.262/evm.model.Contig3.263/evm.model…
map00980	Metabolism of xenobiotics by cytochrome P450	34/537	69/3596	1.06338e-11	2.7382e-10	34	evm.model.Contig160.2/evm.model.Contig160.3/evm.model.Contig58.10/evm.model.Contig58.12/evm.model.Contig58.14/evm.model.Contig58.15/evm.model.Contig58.16/evm.model.Contig58.17/evm.model.Contig58.19/evm.model.Contig58.22/evm.model.Contig58.5/evm.model.Contig58.6/evm.model.Contig58.7/evm.model.Contig58.8/evm.model.Contig58.9/evm.model.Contig10.8/evm.model.Contig3.262/evm.model.Contig3.263/evm.model…
map00860	Porphyrin and chlorophyll metabolism	29/537	55/3596	4.39198e-11	1.00527e-09	29	evm.model.Contig160.2/evm.model.Contig160.3/evm.model.Contig58.10/evm.model.Contig58.12/evm.model.Contig58.14/evm.model.Contig58.15/evm.model.Contig58.16/evm.model.Contig58.17/evm.model.Contig58.19/evm.model.Contig58.22/evm.model.Contig58.5/evm.model.Contig58.6/evm.model.Contig58.7/evm.model.Contig58.8/evm.model.Contig58.9/evm.model.Contig10.8/evm.model.Contig3.262/evm.model.Contig3.263/evm.model…
map01210	2-Oxocarboxylic acid metabolism	25/537	43/3596	5.86351e-11	1.20788e-09	25	evm.model.Contig137.6/evm.model.Contig137.7/evm.model.Contig137.8/evm.model.Contig144.4/evm.model.Contig13.121/evm.model.Contig33.47/evm.model.Contig109.3/evm.model.Contig126.32/evm.model.Contig96.19/evm.model.Contig124.1/evm.model.Contig124.38/evm.model.Contig78.7/evm.model.Contig98.1/evm.model.Contig98.2/evm.model.Contig98.3/evm.model.Contig98.4/evm.model.Contig137.1/evm.model.Contig137.2/evm.m…
map00052	Galactose metabolism	24/537	42/3596	2.37448e-10	4.44675e-09	24	evm.model.Contig19.81/evm.model.Contig97.33/evm.model.Contig97.34/evm.model.Contig97.35/evm.model.Contig35.104/evm.model.Contig35.105/evm.model.Contig35.106/evm.model.Contig13.166/evm.model.Contig13.167/evm.model.Contig13.168/evm.model.Contig13.169/evm.model.Contig31.90/evm.model.Contig9.6/evm.model.Contig40.59/evm.model.Contig40.60/evm.model.Contig40.61/evm.model.Contig40.62/evm.model.Contig40.6…
map01120	Microbial metabolism in diverse environments	63/537	199/3596	6.18975e-10	1.06257e-08	63	evm.model.Contig35.82/evm.model.Contig35.83/evm.model.Contig35.88/evm.model.Contig4.32/evm.model.Contig4.77/evm.model.Contig4.84/evm.model.Contig4.86/evm.model.Contig94.37/evm.model.Contig94.38/evm.model.Contig94.39/evm.model.Contig94.40/evm.model.Contig94.41/evm.model.Contig137.6/evm.model.Contig137.7/evm.model.Contig137.8/evm.model.Contig144.4/evm.model.Contig40.59/evm.model.Contig40.60/evm.mod…
map00710	Carbon fixation in photosynthetic organisms	22/537	41/3596	6.84761e-09	1.08508e-07	22	evm.model.Contig137.6/evm.model.Contig137.7/evm.model.Contig137.8/evm.model.Contig144.4/evm.model.Contig13.121/evm.model.Contig33.47/evm.model.Contig137.1/evm.model.Contig137.2/evm.model.Contig137.3/evm.model.Contig137.4/evm.model.Contig137.5/evm.model.Contig144.5/evm.model.Contig144.6/evm.model.Contig144.7/evm.model.Contig144.8/evm.model.Contig46.88/evm.model.Contig46.89/evm.model.Contig46.90/ev…
map01110	Biosynthesis of secondary metabolites	97/537	386/3596	1.71775e-08	2.52754e-07	97	evm.model.Contig160.2/evm.model.Contig160.3/evm.model.Contig58.10/evm.model.Contig58.12/evm.model.Contig58.14/evm.model.Contig58.15/evm.model.Contig58.16/evm.model.Contig58.17/evm.model.Contig58.19/evm.model.Contig58.22/evm.model.Contig58.5/evm.model.Contig58.6/evm.model.Contig58.7/evm.model.Contig58.8/evm.model.Contig58.9/evm.model.Contig35.82/evm.model.Contig35.83/evm.model.Contig35.88/evm.mode…
map00232	Caffeine metabolism	12/537	16/3596	1.12734e-07	1.54821e-06	12	evm.model.Contig35.82/evm.model.Contig35.83/evm.model.Contig35.88/evm.model.Contig4.32/evm.model.Contig4.77/evm.model.Contig4.84/evm.model.Contig4.86/evm.model.Contig94.37/evm.model.Contig94.38/evm.model.Contig94.39/evm.model.Contig94.40/evm.model.Contig94.41
map04213	Longevity regulating pathway - multiple species	32/537	85/3596	1.62652e-07	2.09415e-06	32	evm.model.Contig127.1/evm.model.Contig127.2/evm.model.Contig21.128/evm.model.Contig28.116/evm.model.Contig28.117/evm.model.Contig28.118/evm.model.Contig28.119/evm.model.Contig28.120/evm.model.Contig28.121/evm.model.Contig28.122/evm.model.Contig28.123/evm.model.Contig28.124/evm.model.Contig28.125/evm.model.Contig77.58/evm.model.Contig77.59/evm.model.Contig102.4/evm.model.Contig24.10/evm.model.Cont…
map04913	Ovarian steroidogenesis	17/537	33/3596	8.12044e-07	9.84006e-06	17	evm.model.Contig127.1/evm.model.Contig127.2/evm.model.Contig21.128/evm.model.Contig28.116/evm.model.Contig28.117/evm.model.Contig28.118/evm.model.Contig28.119/evm.model.Contig28.120/evm.model.Contig28.121/evm.model.Contig28.122/evm.model.Contig28.123/evm.model.Contig28.124/evm.model.Contig28.125/evm.model.Contig77.58/evm.model.Contig77.59/evm.model.Contig173.10/evm.model.Contig50.23
map04152	AMPK signaling pathway	34/537	100/3596	1.10716e-06	1.26708e-05	34	evm.model.Contig127.1/evm.model.Contig127.2/evm.model.Contig21.128/evm.model.Contig28.116/evm.model.Contig28.117/evm.model.Contig28.118/evm.model.Contig28.119/evm.model.Contig28.120/evm.model.Contig28.121/evm.model.Contig28.122/evm.model.Contig28.123/evm.model.Contig28.124/evm.model.Contig28.125/evm.model.Contig77.58/evm.model.Contig77.59/evm.model.Contig234.5/evm.model.Contig15.119/evm.model.Con…
map04910	Insulin signaling pathway	34/537	103/3596	2.39375e-06	2.59533e-05	34	evm.model.Contig127.1/evm.model.Contig127.2/evm.model.Contig21.128/evm.model.Contig28.116/evm.model.Contig28.117/evm.model.Contig28.118/evm.model.Contig28.119/evm.model.Contig28.120/evm.model.Contig28.121/evm.model.Contig28.122/evm.model.Contig28.123/evm.model.Contig28.124/evm.model.Contig28.125/evm.model.Contig77.58/evm.model.Contig77.59/evm.model.Contig234.5/evm.model.Contig15.119/evm.model.Con…
map04080	Neuroactive ligand-receptor interaction	26/537	71/3596	4.44324e-06	4.57653e-05	26	evm.model.Contig32.85/evm.model.Contig32.86/evm.model.Contig32.87/evm.model.Contig32.88/evm.model.Contig32.89/evm.model.Contig32.91/evm.model.Contig32.92/evm.model.Contig32.93/evm.model.Contig15.99/evm.model.Contig227.1/evm.model.Contig20.146/evm.model.Contig20.147/evm.model.Contig20.148/evm.model.Contig20.149/evm.model.Contig20.151/evm.model.Contig20.156/evm.model.Contig20.157/evm.model.Contig20…
map00521	Streptomycin biosynthesis	9/537	13/3596	1.41392e-05	0.000138699	9	evm.model.Contig40.59/evm.model.Contig40.60/evm.model.Contig40.61/evm.model.Contig40.62/evm.model.Contig40.63/evm.model.Contig40.64/evm.model.Contig40.65/evm.model.Contig5.143/evm.model.Contig5.144
map00220	Arginine biosynthesis	15/537	32/3596	1.62538e-05	0.000152195	15	evm.model.Contig137.6/evm.model.Contig137.7/evm.model.Contig137.8/evm.model.Contig144.4/evm.model.Contig13.121/evm.model.Contig33.47/evm.model.Contig137.1/evm.model.Contig137.2/evm.model.Contig137.3/evm.model.Contig137.4/evm.model.Contig137.5/evm.model.Contig144.5/evm.model.Contig144.6/evm.model.Contig144.7/evm.model.Contig144.8
map00250	Alanine, aspartate and glutamate metabolism	17/537	40/3596	2.21224e-05	0.00019814	17	evm.model.Contig137.6/evm.model.Contig137.7/evm.model.Contig137.8/evm.model.Contig144.4/evm.model.Contig13.121/evm.model.Contig33.47/evm.model.Contig137.1/evm.model.Contig137.2/evm.model.Contig137.3/evm.model.Contig137.4/evm.model.Contig137.5/evm.model.Contig144.5/evm.model.Contig144.6/evm.model.Contig144.7/evm.model.Contig144.8/evm.model.Contig156.7/evm.model.Contig95.20
map04960	Aldosterone-regulated sodium reabsorption	17/537	41/3596	3.26462e-05	0.000280213	17	evm.model.Contig127.1/evm.model.Contig127.2/evm.model.Contig21.128/evm.model.Contig28.116/evm.model.Contig28.117/evm.model.Contig28.118/evm.model.Contig28.119/evm.model.Contig28.120/evm.model.Contig28.121/evm.model.Contig28.122/evm.model.Contig28.123/evm.model.Contig28.124/evm.model.Contig28.125/evm.model.Contig77.58/evm.model.Contig77.59/evm.model.Contig173.10/evm.model.Contig50.23
map04066	HIF-1 signaling pathway	24/537	70/3596	3.72642e-05	0.000307057	24	evm.model.Contig127.1/evm.model.Contig127.2/evm.model.Contig21.128/evm.model.Contig28.116/evm.model.Contig28.117/evm.model.Contig28.118/evm.model.Contig28.119/evm.model.Contig28.120/evm.model.Contig28.121/evm.model.Contig28.122/evm.model.Contig28.123/evm.model.Contig28.124/evm.model.Contig28.125/evm.model.Contig77.58/evm.model.Contig77.59/evm.model.Contig234.5/evm.model.Contig15.119/evm.model.Con…
map04917	Prolactin signaling pathway	17/537	44/3596	9.53242e-05	0.000755261	17	evm.model.Contig127.1/evm.model.Contig127.2/evm.model.Contig21.128/evm.model.Contig28.116/evm.model.Contig28.117/evm.model.Contig28.118/evm.model.Contig28.119/evm.model.Contig28.120/evm.model.Contig28.121/evm.model.Contig28.122/evm.model.Contig28.123/evm.model.Contig28.124/evm.model.Contig28.125/evm.model.Contig77.58/evm.model.Contig77.59/evm.model.Contig173.10/evm.model.Contig50.23
map04923	Regulation of lipolysis in adipocytes	17/537	45/3596	0.000132379	0.00101	17	evm.model.Contig127.1/evm.model.Contig127.2/evm.model.Contig21.128/evm.model.Contig28.116/evm.model.Contig28.117/evm.model.Contig28.118/evm.model.Contig28.119/evm.model.Contig28.120/evm.model.Contig28.121/evm.model.Contig28.122/evm.model.Contig28.123/evm.model.Contig28.124/evm.model.Contig28.125/evm.model.Contig77.58/evm.model.Contig77.59/evm.model.Contig173.10/evm.model.Contig50.23
map04072	Phospholipase D signaling pathway	26/537	85/3596	0.000159892	0.00117635	26	evm.model.Contig127.1/evm.model.Contig127.2/evm.model.Contig21.128/evm.model.Contig28.116/evm.model.Contig28.117/evm.model.Contig28.118/evm.model.Contig28.119/evm.model.Contig28.120/evm.model.Contig28.121/evm.model.Contig28.122/evm.model.Contig28.123/evm.model.Contig28.124/evm.model.Contig28.125/evm.model.Contig77.58/evm.model.Contig77.59/evm.model.Contig234.5/evm.model.Contig15.119/evm.model.Con…
map01230	Biosynthesis of amino acids	25/537	85/3596	0.000419113	0.00297715	25	evm.model.Contig137.6/evm.model.Contig137.7/evm.model.Contig137.8/evm.model.Contig144.4/evm.model.Contig13.121/evm.model.Contig33.47/evm.model.Contig109.3/evm.model.Contig126.32/evm.model.Contig96.19/evm.model.Contig124.1/evm.model.Contig124.38/evm.model.Contig78.7/evm.model.Contig98.1/evm.model.Contig98.2/evm.model.Contig98.3/evm.model.Contig98.4/evm.model.Contig137.1/evm.model.Contig137.2/evm.m…
map00073	Cutin, suberine and wax biosynthesis	11/537	26/3596	0.000678019	0.00465573	11	evm.model.Contig13.130/evm.model.Contig13.156/evm.model.Contig13.191/evm.model.Contig13.98/evm.model.Contig31.128/evm.model.Contig13.136/evm.model.Contig13.137/evm.model.Contig13.138/evm.model.Contig13.140/evm.model.Contig13.134/evm.model.Contig46.74
map04211	Longevity regulating pathway	21/537	69/3596	0.000730233	0.00475873	21	evm.model.Contig127.1/evm.model.Contig127.2/evm.model.Contig21.128/evm.model.Contig28.116/evm.model.Contig28.117/evm.model.Contig28.118/evm.model.Contig28.119/evm.model.Contig28.120/evm.model.Contig28.121/evm.model.Contig28.122/evm.model.Contig28.123/evm.model.Contig28.124/evm.model.Contig28.125/evm.model.Contig77.58/evm.model.Contig77.59/evm.model.Contig234.5/evm.model.Contig15.119/evm.model.Con…
map00020	Citrate cycle (TCA cycle)	17/537	51/3596	0.00073922	0.00475873	17	evm.model.Contig109.3/evm.model.Contig126.32/evm.model.Contig96.19/evm.model.Contig124.1/evm.model.Contig124.38/evm.model.Contig78.7/evm.model.Contig98.1/evm.model.Contig98.2/evm.model.Contig98.3/evm.model.Contig98.4/evm.model.Contig46.88/evm.model.Contig46.89/evm.model.Contig46.90/evm.model.Contig46.91/evm.model.Contig46.92/evm.model.Contig46.93/evm.model.Contig46.94
map00061	Fatty acid biosynthesis	9/537	20/3596	0.00124135	0.00774905	9	evm.model.Contig20.182/evm.model.Contig46.129/evm.model.Contig9.246/evm.model.Contig9.247/evm.model.Contig9.62/evm.model.Contig9.63/evm.model.Contig46.125/evm.model.Contig46.126/evm.model.Contig46.130
map00561	Glycerolipid metabolism	18/537	60/3596	0.00206712	0.0125243	18	evm.model.Contig13.166/evm.model.Contig13.167/evm.model.Contig13.168/evm.model.Contig13.169/evm.model.Contig31.90/evm.model.Contig9.6/evm.model.Contig65.49/evm.model.Contig65.50/evm.model.Contig69.7/evm.model.Contig20.69/evm.model.Contig20.70/evm.model.Contig20.71/evm.model.Contig20.72/evm.model.Contig20.73/evm.model.Contig20.74/evm.model.Contig16.79/evm.model.Contig195.3/evm.model.Contig195.2
map04010	MAPK signaling pathway	28/537	110/3596	0.00236078	0.0138949	28	evm.model.Contig127.1/evm.model.Contig127.2/evm.model.Contig21.128/evm.model.Contig28.116/evm.model.Contig28.117/evm.model.Contig28.118/evm.model.Contig28.119/evm.model.Contig28.120/evm.model.Contig28.121/evm.model.Contig28.122/evm.model.Contig28.123/evm.model.Contig28.124/evm.model.Contig28.125/evm.model.Contig77.58/evm.model.Contig77.59/evm.model.Contig102.4/evm.model.Contig24.10/evm.model.Cont…
map00903	Limonene and pinene degradation	6/537	11/3596	0.00255056	0.0145948	6	evm.model.Contig20.69/evm.model.Contig20.70/evm.model.Contig20.71/evm.model.Contig20.72/evm.model.Contig20.73/evm.model.Contig20.74
map01200	Carbon metabolism	32/537	135/3596	0.00404563	0.0225243	32	evm.model.Contig137.6/evm.model.Contig137.7/evm.model.Contig137.8/evm.model.Contig144.4/evm.model.Contig13.121/evm.model.Contig33.47/evm.model.Contig109.3/evm.model.Contig126.32/evm.model.Contig96.19/evm.model.Contig124.1/evm.model.Contig124.38/evm.model.Contig78.7/evm.model.Contig98.1/evm.model.Contig98.2/evm.model.Contig98.3/evm.model.Contig98.4/evm.model.Contig137.1/evm.model.Contig137.2/evm.m…
map00625	Chloroalkane and chloroalkene degradation	6/537	12/3596	0.00446395	0.0241993	6	evm.model.Contig20.69/evm.model.Contig20.70/evm.model.Contig20.71/evm.model.Contig20.72/evm.model.Contig20.73/evm.model.Contig20.74
map01130	Biosynthesis of antibiotics	49/537	231/3596	0.00504878	0.0266679	49	evm.model.Contig72.27/evm.model.Contig72.29/evm.model.Contig72.30/evm.model.Contig40.59/evm.model.Contig40.60/evm.model.Contig40.61/evm.model.Contig40.62/evm.model.Contig40.63/evm.model.Contig40.64/evm.model.Contig40.65/evm.model.Contig20.69/evm.model.Contig20.70/evm.model.Contig20.71/evm.model.Contig20.72/evm.model.Contig20.73/evm.model.Contig20.74/evm.model.Contig13.121/evm.model.Contig33.47/ev…
map04914	Progesterone-mediated oocyte maturation	17/537	60/3596	0.00525338	0.0270549	17	evm.model.Contig127.1/evm.model.Contig127.2/evm.model.Contig21.128/evm.model.Contig28.116/evm.model.Contig28.117/evm.model.Contig28.118/evm.model.Contig28.119/evm.model.Contig28.120/evm.model.Contig28.121/evm.model.Contig28.122/evm.model.Contig28.123/evm.model.Contig28.124/evm.model.Contig28.125/evm.model.Contig77.58/evm.model.Contig77.59/evm.model.Contig173.10/evm.model.Contig50.23
map00630	Glyoxylate and dicarboxylate metabolism	14/537	46/3596	0.00548712	0.0275694	14	evm.model.Contig124.1/evm.model.Contig124.38/evm.model.Contig78.7/evm.model.Contig98.1/evm.model.Contig98.2/evm.model.Contig98.3/evm.model.Contig98.4/evm.model.Contig46.88/evm.model.Contig46.89/evm.model.Contig46.90/evm.model.Contig46.91/evm.model.Contig46.92/evm.model.Contig46.93/evm.model.Contig46.94
map04146	Peroxisome	27/537	112/3596	0.00628816	0.030842	27	evm.model.Contig35.82/evm.model.Contig35.83/evm.model.Contig35.88/evm.model.Contig4.32/evm.model.Contig4.77/evm.model.Contig4.84/evm.model.Contig4.86/evm.model.Contig94.37/evm.model.Contig94.38/evm.model.Contig94.39/evm.model.Contig94.40/evm.model.Contig94.41/evm.model.Contig13.130/evm.model.Contig13.156/evm.model.Contig13.191/evm.model.Contig13.98/evm.model.Contig31.128/evm.model.Contig13.136/ev…
map04068	FoxO signaling pathway	20/537	78/3596	0.00874683	0.0417738	20	evm.model.Contig127.1/evm.model.Contig127.2/evm.model.Contig21.128/evm.model.Contig28.116/evm.model.Contig28.117/evm.model.Contig28.118/evm.model.Contig28.119/evm.model.Contig28.120/evm.model.Contig28.121/evm.model.Contig28.122/evm.model.Contig28.123/evm.model.Contig28.124/evm.model.Contig28.125/evm.model.Contig77.58/evm.model.Contig77.59/evm.model.Contig5.19/evm.model.Contig5.22/evm.model.Contig…
map04911	Insulin secretion	18/537	68/3596	0.00892255	0.0417738	18	evm.model.Contig127.1/evm.model.Contig127.2/evm.model.Contig21.128/evm.model.Contig28.116/evm.model.Contig28.117/evm.model.Contig28.118/evm.model.Contig28.119/evm.model.Contig28.120/evm.model.Contig28.121/evm.model.Contig28.122/evm.model.Contig28.123/evm.model.Contig28.124/evm.model.Contig28.125/evm.model.Contig77.58/evm.model.Contig77.59/evm.model.Contig173.10/evm.model.Contig50.23/evm.model.Con…
Supplemental Table S7 Summary of KEGG pathway enrichment analysis for the members of gene families probably subject to expansion in S. montelus

## Sheet: Table S8
Chr	Gene ID	Start	End	AAs length	P450 ID	P450 family	Averge depth(X)	Coverage(%)
LG01	evm.model.Contig26.218	8470289	8476783	450	Smon.P450.45	CAN4	97.9181	100
LG01	evm.model.Contig26.217	8487170	8492621	419	Smon.P450.44	CAN4	102.274	100
LG01	evm.model.Contig33.11	18992055	18994343	495	Smon.P450.49	CAN3	85.299	100
LG01	evm.model.Contig33.10	19006954	19009566	453	Smon.P450.48	CAN3	93.106	100
LG01	evm.model.Contig33.9	19168923	19170434	503	Smon.P450.50	CAN3	101.057	100
LG02	evm.model.Contig51.61	18045380	18055862	509	Smon.P450.58	CAN2	88.9218	100
LG02	evm.model.Contig51.63	18097241	18110901	510	Smon.P450.59	CAN2	74.706	100
LG03	evm.model.Contig63.2	20131265	20144467	522	Smon.P450.79	CAN4	93.7127	100
LG03	evm.model.Contig63.3	20148013	20160127	522	Smon.P450.80	CAN3	105.851	100
LG03	evm.model.Contig63.4	20175013	20185111	522	Smon.P450.81	CAN3	91.4029	100
LG03	evm.model.Contig63.22	21840173	21850199	531	Smon.P450.75	CAN3	98.9152	100
LG03	evm.model.Contig63.24	21889487	21897777	490	Smon.P450.76	CAN3	83.2639	100
LG03	evm.model.Contig63.25	21914128	21942622	1044	Smon.P450.77	CAN3	83.9906	100
LG03	evm.model.Contig63.27	22038024	22065358	545	Smon.P450.78	CAN3	97.0352	100
LG04	evm.model.Contig65.51	2299385	2324177	487	Smon.P450.82	CAN3	45.3172	100
LG04	evm.model.Contig21.125	11080560	11084110	507	Smon.P450.31	CAN2	48.8287	100
LG05	evm.model.Contig2.28	13336029	13342624	506	Smon.P450.36	CANMIT	79.7049	100
LG05	evm.model.Contig2.27	13344386	13356685	230	Smon.P450.35	CAN4	84.841	100
LG05	evm.model.Contig2.26	13358593	13366677	464	Smon.P450.34	CANMIT	78.7885	100
LG06	evm.model.Contig17.167	6480323	6491233	507	Smon.P450.14	CANMIT	87.3549	100
LG06	evm.model.Contig17.165	6522968	6529079	501	Smon.P450.13	CANMIT	87.3556	100
LG06	evm.model.Contig12.110	17548104	17550946	472	Smon.P450.05	CAN3	78.0218	100
LG07	evm.model.Contig10.225	13913510	13934900	557	Smon.P450.02	CAN3	89.3278	100
LG07	evm.model.Contig10.224	13936093	13938487	539	Smon.P450.01	CAN2	102.807	100
LG09	evm.model.Contig82.11	1724326	1735862	465	Smon.P450.91	CAN4	106.222	100
LG09	evm.model.Contig5.48	5729531	5738663	510	Smon.P450.69	CAN3	105.136	100
LG09	evm.model.Contig5.49	5774352	5781134	508	Smon.P450.70	CAN3	68.8518	100
LG09	evm.model.Contig5.50	5790387	5808316	434	Smon.P450.71	CAN3	53.6131	100
LG09	evm.model.Contig5.51	5817720	5826242	508	Smon.P450.72	CAN3	68.7988	100
LG09	evm.model.Contig5.80	6951442	6974041	495	Smon.P450.73	CANMIT	82.5025	100
LG09	evm.model.Contig5.81	6978694	6994693	495	Smon.P450.74	CANMIT	90.8986	100
LG09	evm.model.Contig5.230	12236238	12241222	509	Smon.P450.60	CAN4	86.7707	100
LG09	evm.model.Contig5.231	12246668	12252528	513	Smon.P450.61	CAN4	90.5833	100
LG09	evm.model.Contig5.264	13279817	13296823	592	Smon.P450.62	CANMIT	83.1372	100
LG09	evm.model.Contig5.295	14456190	14475302	629	Smon.P450.63	CANMIT	90.2394	100
LG09	evm.model.Contig34.53	18955502	18957833	509	Smon.P450.53	CAN4	97.3016	100
LG09	evm.model.Contig34.52	18970571	18971185	204	Smon.P450.52	CAN2	99.0635	100
LG09	evm.model.Contig34.51	18974227	18977292	511	Smon.P450.51	CAN4	94.4871	100
LG11	evm.model.Contig7.281	10974810	10980357	516	Smon.P450.83	CAN2	93.3896	100
LG11	evm.model.Contig93.17	13798392	13818084	578	Smon.P450.98	CAN4	97.4045	100
LG11	evm.model.Contig25.43	15990084	15992353	537	Smon.P450.39	CAN4	92.1309	100
LG11	evm.model.Contig25.91	18307789	18317209	509	Smon.P450.40	CAN4	91.2541	100
LG11	evm.model.Contig25.92	18333682	18345322	507	Smon.P450.41	CAN4	85.3816	100
LG11	evm.model.Contig25.94	18385395	18395772	505	Smon.P450.42	CAN4	82.1683	100
LG11	evm.model.Contig25.99	19063793	19076953	501	Smon.P450.43	CAN4	73.7478	100
LG11	evm.model.Contig25.100	19084980	19092631	496	Smon.P450.37	CAN4	88.346	100
LG11	evm.model.Contig25.101	19094810	19104797	383	Smon.P450.38	CAN4	82.6021	100
LG12	evm.model.Contig14.181	5551599	5553092	497	Smon.P450.08	CAN3	93.6644	100
LG12	evm.model.Contig14.113	7785781	7794757	481	Smon.P450.07	CAN3	94.417	100
LG12	evm.model.Contig14.47	9374478	9381878	448	Smon.P450.11	CAN3	99.7282	100
LG12	evm.model.Contig14.46	9384423	9393203	449	Smon.P450.10	CAN3	105.208	100
LG12	evm.model.Contig14.33	10182051	10187003	501	Smon.P450.09	CAN3	107.583	100
LG12	evm.model.Contig28.99	16314268	16336148	541	Smon.P450.46	CAN2	112.277	100
LG14	evm.model.Contig53.4	317963	334362	1527	Smon.P450.64	CAN3	129.31	100
LG14	evm.model.Contig53.5	340374	342915	530	Smon.P450.65	CAN4	139.682	100
LG14	evm.model.Contig53.6	345306	349517	515	Smon.P450.66	CAN4	141.68	100
LG14	evm.model.Contig53.7	387063	389719	152	Smon.P450.67	CAN3	110.21	100
LG14	evm.model.Contig53.8	473059	474852	464	Smon.P450.68	CAN4	93.1757	100
LG14	evm.model.Contig20.35	10252475	10285540	1430	Smon.P450.29	CAN3	99.8934	100
LG14	evm.model.Contig20.36	10287595	10290836	412	Smon.P450.30	CAN3	101.921	100
LG14	evm.model.Contig20.114	13628652	13630441	428	Smon.P450.19	CAN3	90.2985	100
LG14	evm.model.Contig20.123	14662531	14686493	564	Smon.P450.20	CAN3	97.2098	100
LG14	evm.model.Contig20.143	14985854	14997451	501	Smon.P450.21	CANMIT	84.7474	100
LG14	evm.model.Contig20.144	15003922	15012776	491	Smon.P450.22	CANMIT	111.274	100
LG14	evm.model.Contig20.192	16706909	16718141	502	Smon.P450.23	CAN3	88.1243	100
LG14	evm.model.Contig20.193	16722228	16729987	500	Smon.P450.24	CAN3	94.3191	100
LG14	evm.model.Contig20.194	16739130	16749466	497	Smon.P450.25	CAN3	101.186	100
LG14	evm.model.Contig20.195	16801287	16832647	344	Smon.P450.26	CAN3	82.7384	100
LG14	evm.model.Contig20.196	16888613	16891698	238	Smon.P450.27	CAN3	79.6817	100
LG14	evm.model.Contig20.197	17005320	17017897	527	Smon.P450.28	CAN3	95.937	100
LG14	evm.model.Contig87.4	17619157	17626370	430	Smon.P450.93	CAN3	84.6009	100
LG14	evm.model.Contig87.5	18173188	18180739	238	Smon.P450.94	CAN4	91.4867	100
LG14	evm.model.Contig87.6	18266786	18299013	846	Smon.P450.95	CAN3	89.9204	100
LG15	evm.model.Contig8.294	6339707	6342401	511	Smon.P450.92	CAN4	84.1659	100
LG15	evm.model.Contig8.173	9175737	9185220	430	Smon.P450.90	CAN4	83.468	100
LG15	evm.model.Contig8.172	9185946	9198891	346	Smon.P450.89	CAN4	82.7966	100
LG16	evm.model.Contig15.222	8464479	8474486	492	Smon.P450.12	CANMIT	82.2925	100
LG16	evm.model.Contig40.100	17066823	17093984	960	Smon.P450.54	CAN4	103.148	100
LG17	evm.model.Contig4.240	7418504	7426163	406	Smon.P450.57	CAN4	99.0129	100
LG18	evm.model.Contig128.10	3211707	3213511	427	Smon.P450.06	CAN3	47.1802	100
LG19	evm.model.Contig41.24	4190757	4192283	508	Smon.P450.56	CAN3	116.787	100
LG19	evm.model.Contig41.23	4194089	4195414	441	Smon.P450.55	CAN3	119.128	100
LG19	evm.model.Contig22.22	11498060	11505861	327	Smon.P450.32	CAN3	86.3282	100
LG19	evm.model.Contig22.24	11520746	11526872	326	Smon.P450.33	CAN3	95.6748	100
LG20	evm.model.Contig1.145	9094479	9111951	563	Smon.P450.04	CAN4	108.708	100
LG20	evm.model.Contig1.144	9142339	9163924	529	Smon.P450.03	CAN4	104.014	100
LG21	evm.model.Contig9.14	5049032	5059512	494	Smon.P450.96	CAN2	78.7243	100
LG21	evm.model.Contig9.288	12922819	12926206	517	Smon.P450.97	CAN3	85.1453	100
LG22	evm.model.Contig19.87	8993721	9008285	504	Smon.P450.18	CAN4	104.287	100
LG22	evm.model.Contig19.86	9074060	9087195	488	Smon.P450.17	CAN4	95.7906	100
LG22	evm.model.Contig19.76	9281924	9295389	511	Smon.P450.16	CAN4	89.598	100
LG22	evm.model.Contig19.74	9378271	9396934	496	Smon.P450.15	CAN4	75.989	100
LG23	evm.model.Contig3.185	7495580	7556234	516	Smon.P450.47	CAN4	98.8978	100
LG28	evm.model.Contig74.40	13873528	13876040	504	Smon.P450.84	CAN3	93.3117	100
LG28	evm.model.Contig74.41	13884250	13887105	504	Smon.P450.85	CAN3	91.8911	100
LG28	evm.model.Contig74.42	13898721	13901557	429	Smon.P450.86	CAN3	93.9693	100
LG28	evm.model.Contig74.43	13908501	13910321	503	Smon.P450.87	CAN3	96.9357	100
LG29	evm.model.Contig78.19	408453	417833	539	Smon.P450.88	CAN4	91.1726	100
Supplemental Table S8 P450 gene family informations

## Sheet: Table S9
orthologs	pvalue	sites（BEB）	gene ID	length	KOG_ID	KOG_Evalue	KOG_Score	KOG_Annotation	GO:BiologicalProcess	GO:CellularComponent	GO:MolecularFunction	KEGG_Ortholog	NR_Protein	NR_Evalue	NR_Score	NR_Annotation	Swissprot_Protein	Swissprot_Evalue	Swissprot_Score	Swissprot_Annotation
ortholog11546	0.00440617	2	evm.model.Contig16.245	241	KOG0880	1.44e-101	295	Posttranslational modification, protein turnover, chaperones	GO:0000413(protein peptidyl-prolyl isomerization)	-	GO:0003755(peptidyl-prolyl cis-trans isomerase activity)	K03768 PPIB, ppiB; peptidyl-prolyl cis-trans isomerase B (cyclophilin B) [EC:5.2.1.8]	XP_026746216.1	4.6e-96	356.3	XP_026746216.1 peptidyl-prolyl cis-trans isomerase B-like [Trichoplusia ni]	P80311|PPIB_BOVIN	3.45e-98	288	Peptidyl-prolyl cis-trans isomerase B OS=Bos taurus OX=9913 GN=PPIB PE=1 SV=4
ortholog08257	0.042832	1	evm.model.Contig11.275	392	KOG3908	0	521	RNA processing and modification	GO:0006400(tRNA modification)	-	GO:0016763(transferase activity, transferring pentosyl groups)	K00773 tgt, QTRT1; queuine tRNA-ribosyltransferase [EC:2.4.2.29]	XP_026757048.1	1.2e-202	711.1	XP_026757048.1 queuine tRNA-ribosyltransferase catalytic subunit isoform X1 [Galleria mellonella]	Q9VPY8|TGT_DROME	0	521	Queuine tRNA-ribosyltransferase catalytic subunit OS=Drosophila melanogaster OX=7227 GN=Tgt PE=2 SV=1
ortholog05006	0.000753522	4	evm.model.Contig25.144	263	KOG0378	1.04e-160	447	Translation, ribosomal structure and biogenesis	-	-	GO:0003723(RNA binding)	K02987 RP-S4e, RPS4; small subunit ribosomal protein S4e	XP_026485831.1	1.1e-143	514.6	XP_026485831.1 40S ribosomal protein S4 [Vanessa tameamea]	Q95V34|RS4_SPOFR	0	512	40S ribosomal protein S4 OS=Spodoptera frugiperda OX=7108 GN=RpS4 PE=2 SV=1
ortholog04608	0.0126672	1	evm.model.Contig11.369	2025	-	-	-	-	-	-	-	K20478 GOLGB1; golgin subfamily B member 1	XP_026756970.1	9.6e-163	580.9	XP_026756970.1 LOW QUALITY PROTEIN: uncharacterized protein PFB0145c-like [Galleria mellonella]	-	-	-	-
ortholog11282	0.0455128	3	evm.model.Contig15.24	472	-	-	-	-	-	-	-	-	XP_026322725.1	6.3e-174	615.9	XP_026322725.1 protein spaetzle 4 isoform X1 [Hyposmocoma kahamanoa]	Q9VKG9|SPZ4_DROME	1.65e-57	203	Protein spaetzle 4 OS=Drosophila melanogaster OX=7227 GN=spz4 PE=2 SV=2
ortholog01447	0.00374494	2	evm.model.Contig27.48	484	KOG3663	1.28e-100	312	Transcription	GO:0006355(regulation of transcription, DNA-templated)	GO:0005622(intracellular)	-	K09172 NFIN; nuclear factor I, invertebrate	XP_026493580.1	1e-187	661.8	XP_026493580.1 nuclear factor 1 B-type isoform X8 [Vanessa tameamea]	Q12857|NFIA_HUMAN	7.62e-100	312	Nuclear factor 1 A-type OS=Homo sapiens OX=9606 GN=NFIA PE=1 SV=2
ortholog09282	0.0130274	2	evm.model.Contig11.371	412	-	-	-	-	-	-	GO:0005515(protein binding)	-	XP_026757294.1	1.3e-164	584.7	XP_026757294.1 uncharacterized protein LOC113516980 [Galleria mellonella]	Q7KRI2|LOLAL_DROME	3.05e-30	116	Longitudinals lacking protein-like OS=Drosophila melanogaster OX=7227 GN=lolal PE=1 SV=1
ortholog05749	0.0465351	1	evm.model.Contig4.150	315	KOG2855	1.3e-86	263	Carbohydrate transport and metabolism	-	-	-	K00852 rbsK, RBKS; ribokinase [EC:2.7.1.15]	XP_026752534.1	2e-128	464.2	XP_026752534.1 ribokinase-like isoform X1 [Galleria mellonella]	Q8R1Q9|RBSK_MOUSE	1.51e-67	217	Ribokinase OS=Mus musculus OX=10090 GN=Rbks PE=1 SV=1
ortholog01694	0.00988435	3	evm.model.Contig42.101	325	KOG3656	1.94e-41	149	General function prediction only	GO:0007186(G-protein coupled receptor signaling pathway)	GO:0016021(integral component of membrane)	GO:0004930(G-protein coupled receptor activity)	K22815 Oct-TyrR; octopamine/tyramine receptor	XP_026323537.1	8e-112	409.1	XP_026323537.1 5-hydroxytryptamine receptor 2A-like isoform X1 [Hyposmocoma kahamanoa]	Q0EAB5|5HT1B_HORSE	7.32e-41	149	5-hydroxytryptamine receptor 1B OS=Equus caballus OX=9796 GN=HTR1B PE=2 SV=1
ortholog10717	0.000116184	6	evm.model.Contig17.239	761	KOG0061	0	892	Secondary metabolites biosynthesis, transport and catabolism	-	GO:0016020(membrane)	GO:0005524(ATP binding),GO:0016887(ATPase activity)	-	XP_026500628.1	0	1321.6	XP_026500628.1 ATP-binding cassette sub-family G member 4 isoform X1 [Vanessa tameamea]	P45844|ABCG1_HUMAN	0	664	ATP-binding cassette sub-family G member 1 OS=Homo sapiens OX=9606 GN=ABCG1 PE=1 SV=3
ortholog03838	0.0404739	1	evm.model.Contig44.57	515	KOG3603	9.36e-134	396	General function prediction only	-	-	GO:0003824(catalytic activity)	K16860 PLD3_4; phospholipase D3/4 [EC:3.1.4.4]	XP_026744487.1	2e-237	827	XP_026744487.1 phospholipase D3-like isoform X3 [Trichoplusia ni]	Q6PB03|PLD3_XENLA	4.13e-135	403	Phospholipase D3 OS=Xenopus laevis OX=8355 GN=pld3 PE=2 SV=1
ortholog05693	0.0343992	1	evm.model.Contig34.38	517	-	-	-	-	-	-	-	-	XP_012547190.1	3.4e-250	869.4	XP_012547190.1 TBC1 domain family member 19 isoform X1 [Bombyx mori]	Q8N5T2|TBC19_HUMAN	9.1e-136	406	TBC1 domain family member 19 OS=Homo sapiens OX=9606 GN=TBC1D19 PE=1 SV=2
ortholog05966	0.0405585	2	evm.model.Contig12.94	441	-	-	-	-	-	-	-	-	XP_026484278.1	9.6e-92	342.8	XP_026484278.1 golgin subfamily A member 6-like protein 22 [Vanessa tameamea]	-	-	-	-
ortholog07842	3.35e-11	21	evm.model.Contig62.70	355	KOG0266	0	508	General function prediction only	-	-	GO:0005515(protein binding)	K14963 WDR5, SWD3, CPS30; COMPASS component SWD3	XP_026728671.1	3.6e-41	174.5	XP_026728671.1 WD repeat-containing protein 5 [Trichoplusia ni]	Q5M786|WDR5_XENTR	0	508	WD repeat-containing protein 5 OS=Xenopus tropicalis OX=8364 GN=wdr5 PE=2 SV=1
ortholog07063	0.00505746	5	evm.model.Contig16.75	669	KOG0058	0	625	Intracellular trafficking, secretion, and vesicular transport	GO:0055085(transmembrane transport)	GO:0016021(integral component of membrane)	GO:0005524(ATP binding),GO:0042626(ATPase activity, coupled to transmembrane movement of substances),GO:0016887(ATPase activity)	K05655 ABCB8; ATP-binding cassette, subfamily B (MDR/TAP), member 8	XP_026495404.1	5e-302	1042	XP_026495404.1 ATP-binding cassette sub-family B member 8, mitochondrial [Vanessa tameamea]	Q56A55|ABCB8_DANRE	0	618	ATP-binding cassette sub-family B member 8, mitochondrial OS=Danio rerio OX=7955 GN=abcb8 PE=2 SV=1
ortholog08003	0.00200711	5	evm.model.Contig62.44	608	KOG0875	5.44e-161	464	Translation, ribosomal structure and biogenesis	GO:0006412(translation)	GO:0005622(intracellular),GO:0005840(ribosome)	GO:0003735(structural constituent of ribosome),GO:0008097(5S rRNA binding),GO:0003676(nucleic acid binding)	K02932 RP-L5e, RPL5; large subunit ribosomal protein L5e	ACY95338.1	1.9e-143	515	ACY95338.1 ribosomal protein L5 [Manduca sexta]	O76190|RL5_BOMMO	9.36e-174	498	60S ribosomal protein L5 OS=Bombyx mori OX=7091 GN=RpL5 PE=2 SV=1
ortholog12801	0.000533559	18	evm.model.Contig25.33	324	-	-	-	-	-	-	-	-	XP_026486288.1	1.3e-48	199.1	XP_026486288.1 uncharacterized protein LOC113393550 [Vanessa tameamea]	-	-	-	-
ortholog07532	0.0103341	5	evm.model.Contig54.71	177	KOG0379	9.17e-35	129	General function prediction only	-	-	GO:0005515(protein binding)	-	XP_026494876.1	2.9e-79	300.1	XP_026494876.1 kelch domain-containing protein 10 homolog [Vanessa tameamea]	A1ZB86|KLD10_DROME	3.89e-34	129	Kelch domain-containing protein 10 homolog OS=Drosophila melanogaster OX=7227 GN=slim PE=1 SV=2
ortholog11293	0.012623	3	evm.model.Contig27.10	4956	KOG4177	0	1226	Cell wall/membrane/envelope biogenesis	GO:0007165(signal transduction)	-	GO:0005515(protein binding)	K10380 ANK; ankyrin	XP_026760341.1	0	5614.7	XP_026760341.1 ankyrin-2-like [Galleria mellonella]	Q8C8R3|ANK2_MOUSE	0	895	Ankyrin-2 OS=Mus musculus OX=10090 GN=Ank2 PE=1 SV=2
ortholog02469	0.028801	2	evm.model.Contig16.157	985	-	-	-	-	-	-	GO:0003824(catalytic activity)	K05310 GPI7; ethanolaminephosphotransferase [EC:2.7.-.-]	XP_026763390.1	0	1401.7	XP_026763390.1 GPI ethanolamine phosphate transferase 2 isoform X1 [Galleria mellonella]	Q5H8A4|PIGG_HUMAN	1.05e-112	374	GPI ethanolamine phosphate transferase 2 OS=Homo sapiens OX=9606 GN=PIGG PE=1 SV=1
ortholog08078	0.00432998	2	evm.model.Contig30.92	293	KOG1563	1.79e-72	226	Energy production and conversion	-	GO:0016020(membrane)	-	K14998 SURF1, SHY1; surfeit locus 1 family protein	XP_026499119.1	1.2e-127	461.5	XP_026499119.1 surfeit locus protein 1 [Vanessa tameamea]	Q15526|SURF1_HUMAN	7.6e-72	226	Surfeit locus protein 1 OS=Homo sapiens OX=9606 GN=SURF1 PE=1 SV=1
ortholog03756	0.044339	1	evm.model.Contig9.264	2007	KOG0500	0	876	Inorganic ion transport and metabolism; Signal transduction mechanisms	GO:0006811(ion transport),GO:0055085(transmembrane transport)	GO:0016020(membrane)	GO:0005216(ion channel activity)	-	XP_026740752.1	0	2493.8	XP_026740752.1 uncharacterized protein LOC113503132 [Trichoplusia ni]	Q9JJZ8|CNGA3_MOUSE	1.06e-126	416	Cyclic nucleotide-gated cation channel alpha-3 OS=Mus musculus OX=10090 GN=Cnga3 PE=1 SV=2
ortholog10389	0.0224726	2	evm.model.Contig28.24	353	KOG3627	4.03e-61	202	Amino acid transport and metabolism	GO:0006508(proteolysis)	-	GO:0004252(serine-type endopeptidase activity)	K20671 PSH; serine protease persephone [EC:3.4.21.-]	XP_026492166.1	1.4e-130	471.5	XP_026492166.1 serine protease persephone-like [Vanessa tameamea]	A8JUP7|HAYAN_DROME	2.28e-62	213	Serine protease Hayan OS=Drosophila melanogaster OX=7227 GN=Hayan PE=2 SV=1
ortholog07306	0.0274175	1	evm.model.Contig23.187	379	KOG4321	1.19e-103	308	Lipid transport and metabolism	-	-	-	-	XP_026497666.1	2.2e-177	627.1	XP_026497666.1 transmembrane protein 68 isoform X1 [Vanessa tameamea]	Q0VCR6|TMM68_BOVIN	5.8e-91	279	Transmembrane protein 68 OS=Bos taurus OX=9913 GN=TMEM68 PE=2 SV=1
ortholog04969	0.00391415	8	evm.model.Contig17.237	618	-	-	-	-	-	-	-	K20281 GCC1; GRIP and coiled-coil domain-containing protein 1	XP_026732616.1	2.1e-198	697.6	XP_026732616.1 GRIP and coiled-coil domain-containing protein 1 isoform X2 [Trichoplusia ni]	Q9D4H2|GCC1_MOUSE	6.35e-39	156	GRIP and coiled-coil domain-containing protein 1 OS=Mus musculus OX=10090 GN=Gcc1 PE=1 SV=2
ortholog06542	0.0171415	2	evm.model.Contig6.183	227	KOG3374	5.33e-47	156	Transcription	-	-	-	-	XP_026485404.1	2.1e-95	354	XP_026485404.1 protein CREG1 [Vanessa tameamea]	O75629|CREG1_HUMAN	2.26e-46	156	Protein CREG1 OS=Homo sapiens OX=9606 GN=CREG1 PE=1 SV=1
ortholog12736	0.0432406	2	evm.model.Contig11.384	593	KOG2386	0	610	RNA processing and modification	GO:0016311(dephosphorylation),GO:0006370(7-methylguanosine mRNA capping)	-	GO:0008138(protein tyrosine/serine/threonine phosphatase activity),GO:0004484(mRNA guanylyltransferase activity)	K13917 RNGTT; mRNA-capping enzyme [EC:2.7.7.50 3.6.1.-]	XP_026737815.1	3.6e-211	740	XP_026737815.1 mRNA-capping enzyme [Trichoplusia ni]	O55236|MCE1_MOUSE	0	582	mRNA-capping enzyme OS=Mus musculus OX=10090 GN=Rngtt PE=1 SV=1
ortholog12113	0.0418124	3	evm.model.Contig4.180	402	-	-	-	-	-	-	-	-	XP_026752760.1	2.1e-125	454.5	XP_026752760.1 uncharacterized protein LOC113512974 [Galleria mellonella]	-	-	-	-
ortholog07603	3.09e-09	1	evm.model.Contig61.63	822	KOG2244	0	691	General function prediction only	-	-	-	-	XP_026750292.1	0	1350.5	XP_026750292.1 spermatogenesis-associated protein 20 isoform X2 [Galleria mellonella]	Q8TB22|SPT20_HUMAN	0	696	Spermatogenesis-associated protein 20 OS=Homo sapiens OX=9606 GN=SPATA20 PE=2 SV=3
ortholog11647	0.0249901	1	evm.model.Contig6.63	473	KOG0543	4.93e-148	431	Posttranslational modification, protein turnover, chaperones	-	-	-	K09571 FKBP4_5; FK506-binding protein 4/5 [EC:5.2.1.8]	XP_026759706.1	3.3e-239	832.8	XP_026759706.1 FK506-binding protein 59 isoform X1 [Galleria mellonella]	Q9VL78|FKB59_DROME	2.09e-147	431	FK506-binding protein 59 OS=Drosophila melanogaster OX=7227 GN=FKbp59 PE=1 SV=1
ortholog05567	0.0478849	2	evm.model.Contig3.197	311	KOG0750	3.71e-153	432	Energy production and conversion	-	-	-	K15107 SLC25A18_22, GC; solute carrier family 25 (mitochondrial glutamate transporter), member 18/22	XP_004931345.1	1.5e-147	527.7	XP_004931345.1 mitochondrial glutamate carrier 1 [Bombyx mori]	Q9H936|GHC1_HUMAN	1.38e-121	354	Mitochondrial glutamate carrier 1 OS=Homo sapiens OX=9606 GN=SLC25A22 PE=1 SV=1
ortholog10370	0.0109604	5	evm.model.Contig10.55	795	-	-	-	-	GO:0045454(cell redox homeostasis)	-	-	K09536 DNAJC16; DnaJ homolog subfamily C member 16	XP_026742846.1	0	1236.5	XP_026742846.1 dnaJ homolog subfamily C member 16 isoform X4 [Trichoplusia ni]	Q5FVM7|DJC16_RAT	1.96e-91	306	DnaJ homolog subfamily C member 16 OS=Rattus norvegicus OX=10116 GN=Dnajc16 PE=2 SV=1
ortholog10515	0.0147789	3	evm.model.Contig57.18	1428	-	-	-	-	-	-	-	-	XP_026501757.1	0	1800	XP_026501757.1 uncharacterized protein LOC113404900 isoform X1 [Vanessa tameamea]	-	-	-	-
ortholog04778	0.00256689	13	evm.model.Contig21.157	236	KOG2705	7.91e-48	166	Function unknown	-	-	-	K13515 LPCAT3, MBOAT5; lysophospholipid acyltransferase 5 [EC:2.3.1.23 2.3.1.-]	XP_026497323.1	1.2e-88	331.6	XP_026497323.1 lysophospholipid acyltransferase 5 [Vanessa tameamea]	Q9VVX5|MBOA5_DROME	3.36e-47	166	Lysophospholipid acyltransferase 5 OS=Drosophila melanogaster OX=7227 GN=nes PE=1 SV=1
ortholog11654	0.0202638	1	evm.model.Contig55.12	590	-	-	-	-	-	-	-	-	XP_026316630.1	2.1e-158	564.7	XP_026316630.1 actin cytoskeleton-regulatory complex protein PAN1-like isoform X1 [Hyposmocoma kahamanoa]	-	-	-	-
ortholog05311	0.0139611	1	evm.model.Contig52.37	766	KOG3665	0	755	General function prediction only	-	-	-	K10350 ZYG11; Zyg-11 protein homolog	XP_026496177.1	0	1298.9	XP_026496177.1 protein zer-1 homolog isoform X1 [Vanessa tameamea]	Q9W0E8|ZER1_DROME	0	741	Protein zer-1 homolog OS=Drosophila melanogaster OX=7227 GN=CG12084 PE=2 SV=2
ortholog02445	0.0149209	2	evm.model.Contig16.94	462	KOG1333	1.94e-59	209	Function unknown	-	-	-	-	XP_026321005.1	5.1e-136	490	XP_026321005.1 WD repeat-containing protein 91 [Hyposmocoma kahamanoa]	Q5ZLL7|WDR91_CHICK	1.42e-59	211	WD repeat-containing protein 91 OS=Gallus gallus OX=9031 GN=WDR91 PE=2 SV=1
ortholog05792	0.0448616	1	evm.model.Contig10.242	294	-	-	-	-	-	-	-	K17254 SDCBP; syntenin-1	XP_026757748.1	2.1e-127	460.7	XP_026757748.1 syntenin-1-like [Galleria mellonella]	Q9JI92|SDCB1_RAT	3.34e-94	283	Syntenin-1 OS=Rattus norvegicus OX=10116 GN=Sdcbp PE=1 SV=1
ortholog07677	0.0221877	1	evm.model.Contig10.32	1068	-	-	-	-	-	-	-	-	XP_026742807.1	2.3e-187	661.8	XP_026742807.1 uncharacterized protein LOC113504611 [Trichoplusia ni]	-	-	-	-
ortholog02147	0.00908989	1	evm.model.Contig62.75	236	-	-	-	-	GO:0006030(chitin metabolic process)	GO:0005576(extracellular region)	GO:0008061(chitin binding)	-	XP_026484587.1	1.6e-133	480.7	XP_026484587.1 protein obstructor-E-like [Vanessa tameamea]	Q9VMM6|OBSTE_DROME	3.42e-33	123	Protein obstructor-E OS=Drosophila melanogaster OX=7227 GN=obst-E PE=2 SV=2
ortholog03244	0.0261044	1	evm.model.Contig20.167	466	KOG4585	7.54e-19	90.5	Replication, recombination and repair	-	-	-	K23222 -	XP_026498171.1	4e-205	719.5	XP_026498171.1 putative nuclease HARBI1 [Vanessa tameamea]	Q6AZB8|HARB1_DANRE	1.75e-42	156	Putative nuclease HARBI1 OS=Danio rerio OX=7955 GN=harbi1 PE=2 SV=1
ortholog06966	0.025391	5	evm.model.Contig11.382	1586	KOG0231	8.15e-163	511	General function prediction only	-	-	-	K04575 ALS2; amyotrophic lateral sclerosis 2 protein	XP_026487482.1	0	2314.7	XP_026487482.1 alsin [Vanessa tameamea]	Q920R0|ALS2_MOUSE	0	684	Alsin OS=Mus musculus OX=10090 GN=Als2 PE=1 SV=3
ortholog00683	0.0363625	1	evm.model.Contig14.123	1680	KOG1860	1.36e-116	411	Intracellular trafficking, secretion, and vesicular transport; Cell cycle control, cell division, chromosome partitioning	-	-	GO:0003676(nucleic acid binding)	-	XP_026734509.1	0	1755.3	XP_026734509.1 uncharacterized protein LOC113498627 [Trichoplusia ni]	Q9U3V9|XMAS2_DROME	2.39e-118	410	Protein xmas-2 OS=Drosophila melanogaster OX=7227 GN=xmas-2 PE=1 SV=3
ortholog05546	0.00180766	3	evm.model.Contig19.58	243	-	-	-	-	-	-	-	-	XP_026492466.1	2.7e-72	277.3	XP_026492466.1 uncharacterized protein LOC113398101 [Vanessa tameamea]	-	-	-	-
ortholog03875	0.0180954	2	evm.model.Contig52.25	555	KOG1516	3.5e-131	394	General function prediction only	-	-	-	K01044 CES1; carboxylesterase 1 [EC:3.1.1.1]	XP_026730736.1	3.7e-258	896	XP_026730736.1 venom carboxylesterase-6-like [Trichoplusia ni]	B2D0J5|EST6_APIME	5.81e-100	316	Venom carboxylesterase-6 OS=Apis mellifera OX=7460 PE=2 SV=1
ortholog09086	0.0171899	2	evm.model.Contig14.60	1666	KOG1839	0	993	General function prediction only	-	-	-	K03255 TIF31, CLU1; protein TIF31	XP_026499618.1	0	2097	XP_026499618.1 clustered mitochondria protein homolog [Vanessa tameamea]	Q17N71|CLU_AEDAE	0	1803	Clustered mitochondria protein homolog OS=Aedes aegypti OX=7159 GN=AAEL000794 PE=3 SV=1
ortholog03494	0.00353195	4	evm.model.Contig113.22	687	-	-	-	-	-	-	GO:0005515(protein binding)	K10143 RFWD2, COP1; E3 ubiquitin-protein ligase RFWD2 [EC:2.3.2.27]	XP_026496052.1	1.7e-273	947.2	XP_026496052.1 E3 ubiquitin-protein ligase COP1-like [Vanessa tameamea]	Q9R1A8|COP1_MOUSE	0	597	E3 ubiquitin-protein ligase COP1 OS=Mus musculus OX=10090 GN=Cop1 PE=1 SV=2
ortholog02877	0.0105421	1	evm.model.Contig11.329	3817	KOG0889	0	4371	Chromatin structure and dynamics; Signal transduction mechanisms; Cell cycle control, cell division, chromosome partitioning; Replication, recombination and repair	-	-	GO:0005515(protein binding)	K08874 TRRAP; transformation/transcription domain-associated protein	XP_026322871.1	0	6875.4	XP_026322871.1 transcription-associated protein 1 isoform X7 [Hyposmocoma kahamanoa]	Q8I8U7|TRA1_DROME	0	4411	Transcription-associated protein 1 OS=Drosophila melanogaster OX=7227 GN=Nipped-A PE=1 SV=4
ortholog04846	0.00270833	4	evm.model.Contig3.219	323	KOG1322	0	518	Cell wall/membrane/envelope biogenesis	GO:0009058(biosynthetic process)	-	GO:0016779(nucleotidyltransferase activity)	K00966 GMPP; mannose-1-phosphate guanylyltransferase [EC:2.7.7.13]	XP_026332200.1	9e-148	528.5	XP_026332200.1 mannose-1-phosphate guanyltransferase beta [Hyposmocoma kahamanoa]	Q295Y7|GMPPB_DROPS	0	530	Mannose-1-phosphate guanyltransferase beta OS=Drosophila pseudoobscura pseudoobscura OX=46245 GN=GA10892 PE=3 SV=1
ortholog00928	0.0101565	1	evm.model.Contig2.190	434	KOG3909	1.01e-60	204	RNA processing and modification	GO:0006400(tRNA modification)	-	GO:0016763(transferase activity, transferring pentosyl groups)	K15407 QTRTD1; queuine tRNA-ribosyltransferase subunit QTRTD1 [EC:2.4.2.29]	XP_026759004.1	1e-154	552	XP_026759004.1 queuine tRNA-ribosyltransferase accessory subunit 2 [Galleria mellonella]	Q16RF5|QTRT2_AEDAE	6.24e-75	243	Queuine tRNA-ribosyltransferase accessory subunit 2 OS=Aedes aegypti OX=7159 GN=AAEL010968 PE=3 SV=1
ortholog00925	0.00197489	3	evm.model.Contig26.146	722	KOG2657	1.75e-83	278	Signal transduction mechanisms; Posttranslational modification, protein turnover, chaperones	GO:0016485(protein processing)	GO:0016021(integral component of membrane)	-	K06171 NCSTN; nicastrin	XP_026485022.1	2.2e-279	966.8	XP_026485022.1 nicastrin isoform X1 [Vanessa tameamea]	Q9VC27|NICA_DROME	6.48e-112	357	Nicastrin OS=Drosophila melanogaster OX=7227 GN=Nct PE=1 SV=3
ortholog01505	0.00235249	3	evm.model.Contig3.174	965	KOG0800	2.27e-27	122	Posttranslational modification, protein turnover, chaperones	-	-	-	-	XP_026497349.1	6.8e-175	620.2	XP_026497349.1 E3 ubiquitin-protein ligase Arkadia-like [Vanessa tameamea]	Q6ZSG1|RN165_HUMAN	3.23e-23	105	E3 ubiquitin-protein ligase RNF165 OS=Homo sapiens OX=9606 GN=RNF165 PE=1 SV=1
ortholog11928	0.0010969	8	evm.model.Contig88.28	2151	-	-	-	-	-	-	-	K17582 MKI67; antigen KI-67	XP_026753988.1	4e-167	595.5	XP_026753988.1 uncharacterized protein LOC113514191 isoform X1 [Galleria mellonella]	-	-	-	-
ortholog03009	0.0252821	1	evm.model.Contig3.37	735	KOG1721	7.12e-06	51.2	General function prediction only	-	GO:0005634(nucleus)	GO:0008270(zinc ion binding)	-	XP_026735546.1	4e-151	540.8	XP_026735546.1 uncharacterized protein LOC113499321 [Trichoplusia ni]	-	-	-	-
ortholog01357	0.00463016	2	evm.model.Contig2.295	468	KOG2291	2.24e-162	473	Posttranslational modification, protein turnover, chaperones	GO:0006486(protein glycosylation)	GO:0005783(endoplasmic reticulum),GO:0016021(integral component of membrane)	GO:0004579(dolichyl-diphosphooligosaccharide-protein glycotransferase activity)	K12666 OST1, RPN1; oligosaccharyltransferase complex subunit alpha (ribophorin I)	XP_026731905.1	4.5e-225	785.8	XP_026731905.1 dolichyl-diphosphooligosaccharide--protein glycosyltransferase subunit 1 [Trichoplusia ni]	E2RQ08|RPN1_CANLF	1.02e-162	476	Dolichyl-diphosphooligosaccharide--protein glycosyltransferase subunit 1 OS=Canis lupus familiaris OX=9615 GN=RPN1 PE=1 SV=1
ortholog02994	0.0423715	2	evm.model.Contig12.34	206	KOG3972	2.92e-73	223	Function unknown	GO:0016485(protein processing),GO:0043085(positive regulation of catalytic activity)	GO:0016021(integral component of membrane)	-	K06172 APH1A; gamma-secretase subunit APH-1A	XP_026732901.1	1.1e-90	338.2	XP_026732901.1 gamma-secretase subunit Aph-1 [Trichoplusia ni]	Q9VQG2|APH1_DROME	1.24e-72	223	Gamma-secretase subunit Aph-1 OS=Drosophila melanogaster OX=7227 GN=aph-1 PE=1 SV=1
ortholog06762	0.0297338	3	evm.model.Contig3.296	455	KOG2553	1.07e-130	385	Translation, ribosomal structure and biogenesis	GO:0001522(pseudouridine synthesis),GO:0009451(RNA modification)	-	GO:0003723(RNA binding),GO:0009982(pseudouridine synthase activity)	K06173 truA, PUS1; tRNA pseudouridine38-40 synthase [EC:5.4.99.12]	XP_026500207.1	2.4e-170	604	XP_026500207.1 tRNA pseudouridine synthase A isoform X1 [Vanessa tameamea]	Q9Y606|TRUA_HUMAN	1.24e-99	308	tRNA pseudouridine synthase A OS=Homo sapiens OX=9606 GN=PUS1 PE=1 SV=3
ortholog06690	0.020337	2	evm.model.Contig8.237	400	KOG0166	1.58e-104	319	Intracellular trafficking, secretion, and vesicular transport	-	-	GO:0005515(protein binding)	-	XP_026731703.1	1.4e-44	186	XP_026731703.1 sperm-associated antigen 6-like isoform X1 [Trichoplusia ni]	Q9JLI7|SPAG6_MOUSE	1.87e-107	328	Sperm-associated antigen 6 OS=Mus musculus OX=10090 GN=Spag6 PE=1 SV=1
ortholog12068	0.000254401	5	evm.model.Contig14.194	984	KOG4744	9.88e-28	122	Function unknown	-	-	-	K20254 PLIN4; perilipin-4	XP_026739498.1	1.3e-08	67.8	XP_026739498.1 perilipin-4-like isoform X18 [Trichoplusia ni]	Q96Q06|PLIN4_HUMAN	3.01e-33	143	Perilipin-4 OS=Homo sapiens OX=9606 GN=PLIN4 PE=1 SV=2
ortholog06348	0.0311768	3	evm.model.Contig6.87	1459	KOG1721	2.35e-130	416	General function prediction only	-	-	GO:0003676(nucleic acid binding)	-	XP_026498500.1	0	1610.1	XP_026498500.1 uncharacterized protein LOC113402456 [Vanessa tameamea]	Q07230|ZSCA2_MOUSE	1.38e-54	205	Zinc finger and SCAN domain-containing protein 2 OS=Mus musculus OX=10090 GN=Zscan2 PE=1 SV=1
ortholog00911	0.0384006	1	evm.model.Contig39.117	730	-	-	-	-	-	-	-	-	XP_026724968.1	3e-300	1036.2	XP_026724968.1 uncharacterized protein LOC113491951 [Trichoplusia ni]	-	-	-	-
ortholog05526	0.0213464	3	evm.model.Contig97.32	630	KOG4418	1.11e-100	322	Function unknown	GO:0007186(G-protein coupled receptor signaling pathway)	GO:0016021(integral component of membrane)	GO:0004930(G-protein coupled receptor activity)	-	XP_026325004.1	7.9e-241	838.6	XP_026325004.1 probable G-protein coupled receptor 158 [Hyposmocoma kahamanoa]	E1BBQ2|GP158_BOVIN	2.29e-34	143	Probable G-protein coupled receptor 158 OS=Bos taurus OX=9913 GN=GPR158 PE=3 SV=2
ortholog03673	0.0465349	1	evm.model.Contig21.83	461	KOG4333	2.21e-66	219	Transcription; Cell cycle control, cell division, chromosome partitioning	-	-	GO:0003677(DNA binding)	K23041 DEAF1; deformed epidermal autoregulatory factor 1	XP_004932869.1	1.6e-206	724.2	XP_004932869.1 deformed epidermal autoregulatory factor 1 isoform X3 [Bombyx mori]	Q24180|DEAF1_DROME	2.26e-100	314	Deformed epidermal autoregulatory factor 1 OS=Drosophila melanogaster OX=7227 GN=Deaf1 PE=1 SV=1
ortholog09243	0.00116683	6	evm.model.Contig75.48	296	KOG3038	9.05e-109	318	General function prediction only	-	-	-	K11364 SGF29; SAGA-associated factor 29	XP_004933434.1	8.3e-132	475.3	XP_004933434.1 SAGA-associated factor 29 isoform X4 [Bombyx mori]	Q96ES7|SGF29_HUMAN	2.63e-88	268	SAGA-associated factor 29 OS=Homo sapiens OX=9606 GN=SGF29 PE=1 SV=1
ortholog07172	0.0448537	2	evm.model.Contig5.42	352	KOG1097	1.9e-77	242	Nucleotide transport and metabolism	-	-	GO:0019239(deaminase activity)	K01488 add, ADA; adenosine deaminase [EC:3.5.4.4]	XP_026745954.1	4.9e-139	499.6	XP_026745954.1 adenosine deaminase-like protein [Trichoplusia ni]	Q0VC13|ADAL_BOVIN	1.74e-84	262	Adenosine deaminase-like protein OS=Bos taurus OX=9913 GN=ADAL PE=2 SV=1
ortholog01394	0.00318863	6	evm.model.Contig11.131	1451	-	-	-	-	-	-	-	-	XP_026757080.1	8.8e-211	740	XP_026757080.1 uncharacterized protein LOC113516804 [Galleria mellonella]	-	-	-	-
ortholog06518	0.0139446	4	evm.model.Contig11.78	433	KOG0531	6.6e-118	351	Signal transduction mechanisms	-	-	-	K19753 LRRC6; protein TilB	XP_026757162.1	4.6e-155	553.1	XP_026757162.1 protein tilB [Galleria mellonella]	B3DH20|TILB_DANRE	1.53e-117	353	Protein tilB homolog OS=Danio rerio OX=7955 GN=lrrc6 PE=1 SV=1
ortholog09765	0.0361967	1	evm.model.Contig52.56	370	KOG4244	3.2e-156	446	Signal transduction mechanisms	-	-	-	-	XP_026730492.1	1.4e-149	534.6	XP_026730492.1 failed axon connections [Trichoplusia ni]	Q95RI5|FAXC_DROME	3.9e-153	440	Failed axon connections OS=Drosophila melanogaster OX=7227 GN=fax PE=1 SV=1
ortholog09348	0.0270785	2	evm.model.Contig84.50	1439	-	-	-	-	-	-	-	-	XP_026500160.1	1.8e-248	865.1	XP_026500160.1 uncharacterized protein LOC113403784 isoform X1 [Vanessa tameamea]	-	-	-	-
ortholog04001	0.0406704	3	evm.model.Contig65.5	2088	KOG1472	1.26e-93	337	Transcription; Chromatin structure and dynamics	-	-	GO:0005515(protein binding)	-	XP_026730801.1	0	1811.6	XP_026730801.1 microtubule-associated protein futsch-like isoform X1 [Trichoplusia ni]	Q9BXF3|CECR2_HUMAN	4.32e-93	338	Cat eye syndrome critical region protein 2 OS=Homo sapiens OX=9606 GN=CECR2 PE=1 SV=2
ortholog05192	0.0371027	2	evm.model.Contig50.67	409	KOG2132	1.2e-52	178	Chromatin structure and dynamics; Signal transduction mechanisms	-	-	-	K19375 HSPBAP1; HSPB1-associated protein 1	XP_026489708.1	2.9e-159	567	XP_026489708.1 HSPB1-associated protein 1 [Vanessa tameamea]	Q6AXL5|HBAP1_DANRE	1.86e-55	192	HSPB1-associated protein 1 homolog OS=Danio rerio OX=7955 GN=hspbap1 PE=2 SV=2
ortholog02923	0.00448647	1	evm.model.Contig13.247	1667	KOG1449	1.87e-174	575	Signal transduction mechanisms	GO:0007165(signal transduction)	-	GO:0005515(protein binding)	K20647 ARHGAP32; Rho GTPase-activating protein 32	XP_026735083.1	0	2050	XP_026735083.1 GTPase-activating protein CdGAPr isoform X6 [Trichoplusia ni]	Q9VIS1|CDGAP_DROME	6.06e-174	576	GTPase-activating protein CdGAPr OS=Drosophila melanogaster OX=7227 GN=CdGAPr PE=1 SV=2
ortholog08811	0.0225249	3	evm.model.Contig21.141	1133	KOG0199	1.87e-179	560	Signal transduction mechanisms	GO:0006468(protein phosphorylation)	-	GO:0004672(protein kinase activity)	-	XP_026757519.1	0	1564.7	XP_026757519.1 activated Cdc42 kinase-like isoform X1 [Galleria mellonella]	Q9I7F7|ACKL_DROME	0	625	Activated Cdc42 kinase-like OS=Drosophila melanogaster OX=7227 GN=Ack-like PE=1 SV=3
ortholog01574	0.00208155	3	evm.model.Contig14.112	921	KOG2005	0	1016	Posttranslational modification, protein turnover, chaperones	-	-	-	K03028 PSMD2, RPN1; 26S proteasome regulatory subunit N1	XP_026327606.1	0	1614	XP_026327606.1 26S proteasome non-ATPase regulatory subunit 2 [Hyposmocoma kahamanoa]	Q5R9I6|PSMD2_PONAB	0	1021	26S proteasome non-ATPase regulatory subunit 2 OS=Pongo abelii OX=9601 GN=PSMD2 PE=2 SV=1
ortholog06255	0.0152755	2	evm.model.Contig6.114	844	KOG3692	1.04e-106	352	Function unknown	GO:0000184(nuclear-transcribed mRNA catabolic process, nonsense-mediated decay)	-	-	K18734 SMG8; protein SMG8	XP_026330277.1	0	1108.6	XP_026330277.1 protein SMG8 [Hyposmocoma kahamanoa]	B0W730|SMG8_CULQU	7.08e-149	464	Protein SMG8 OS=Culex quinquefasciatus OX=7176 GN=CPIJ003128 PE=3 SV=1
ortholog05058	0.038678	4	evm.model.Contig51.37	721	KOG2413	2.71e-135	416	Amino acid transport and metabolism	-	-	GO:0016787(hydrolase activity)	K01262 pepP; Xaa-Pro aminopeptidase [EC:3.4.11.9]	XP_026496938.1	2e-296	1023.5	XP_026496938.1 xaa-Pro aminopeptidase 1-like [Vanessa tameamea]	Q1JPJ2|XPP1_BOVIN	3.96e-98	318	Xaa-Pro aminopeptidase 1 OS=Bos taurus OX=9913 GN=XPNPEP1 PE=2 SV=1
ortholog01617	0.00523291	3	evm.model.Contig12.133	974	KOG1340	0	599	Lipid transport and metabolism; Carbohydrate transport and metabolism	GO:0006629(lipid metabolic process)	-	-	K12382 PSAP, SGP1; saposin	XP_026733389.1	0	1441.8	XP_026733389.1 uncharacterized protein LOC113497828 [Trichoplusia ni]	P07602|SAP_HUMAN	2.22e-40	160	Prosaposin OS=Homo sapiens OX=9606 GN=PSAP PE=1 SV=2
ortholog05616	0.0341186	2	evm.model.Contig59.48	534	KOG0133	0	619	Replication, recombination and repair; Signal transduction mechanisms	-	-	-	K02295 CRY; cryptochrome	CDK02014.2	2.1e-290	1003	CDK02014.2 cryptochrome 1 [Chilo suppressalis]	Q7PYI7|CRY1_ANOGA	0	667	Cryptochrome-1 OS=Anopheles gambiae OX=7165 GN=Cry1 PE=2 SV=4
ortholog05615	0.0425915	1	evm.model.Contig59.49	262	KOG3022	2.75e-127	363	Cell cycle control, cell division, chromosome partitioning	-	-	-	-	XP_026753892.1	1.2e-129	468	XP_026753892.1 cytosolic Fe-S cluster assembly factor NUBP2 homolog [Galleria mellonella]	Q7QGS3|NUBP2_ANOGA	1.01e-138	393	Cytosolic Fe-S cluster assembly factor NUBP2 homolog OS=Anopheles gambiae OX=7165 GN=AGAP010873 PE=3 SV=4
ortholog12356	0.0256996	1	evm.model.Contig62.43	1656	KOG0386	0	1714	Transcription; Chromatin structure and dynamics	GO:0006355(regulation of transcription, DNA-templated)	GO:0005634(nucleus)	GO:0005524(ATP binding),GO:0005515(protein binding),GO:0042393(histone binding),GO:0016817(hydrolase activity, acting on acid anhydrides)	K11647 SMARCA2_4; SWI/SNF-related matrix-associated actin-dependent regulator of chromatin subfamily A member 2/4 [EC:3.6.4.-]	XP_026485100.1	0	1850.9	XP_026485100.1 ATP-dependent helicase brm isoform X3 [Vanessa tameamea]	P25439|BRM_DROME	0	1714	ATP-dependent helicase brm OS=Drosophila melanogaster OX=7227 GN=brm PE=1 SV=2
ortholog05290	0.0137868	3	evm.model.Contig4.121	744	-	-	-	-	-	-	-	-	XP_026330722.1	4.2e-132	477.6	XP_026330722.1 uncharacterized protein LOC113238176 [Hyposmocoma kahamanoa]	-	-	-	-
ortholog05471	0.00140614	6	evm.model.Contig22.30	402	KOG4130	9.08e-83	256	Posttranslational modification, protein turnover, chaperones	-	GO:0016020(membrane)	-	K08658 RCE1, FACE2; prenyl protein peptidase [EC:3.4.22.-]	XP_026760705.1	2.2e-111	407.9	XP_026760705.1 CAAX prenyl protease 2 [Galleria mellonella]	Q9U1H8|FACE2_DROME	3.85e-82	256	CAAX prenyl protease 2 OS=Drosophila melanogaster OX=7227 GN=Sras PE=2 SV=3
ortholog05871	0.0384776	1	evm.model.Contig43.2	2097	KOG1837	9.14e-96	315	Function unknown	-	-	-	K14550 UTP10, HEATR1; U3 small nucleolar RNA-associated protein 10	XP_026737929.1	0	2943.7	XP_026737929.1 HEAT repeat-containing protein 1 [Trichoplusia ni]	Q9GM44|HEAT1_MACFA	0	676	HEAT repeat-containing protein 1 (Fragment) OS=Macaca fascicularis OX=9541 GN=HEATR1 PE=2 SV=2
ortholog03123	0.0293387	3	evm.model.Contig33.112	317	KOG1578	6.25e-116	336	Inorganic ion transport and metabolism	-	-	GO:0004089(carbonate dehydratase activity),GO:0008270(zinc ion binding)	K01673 cynT, can; carbonic anhydrase [EC:4.2.1.1]	XP_026764330.1	1.7e-111	407.9	XP_026764330.1 beta carbonic anhydrase 1 isoform X1 [Galleria mellonella]	A8XKV0|BCA1_CAEBR	1.05e-61	200	Beta carbonic anhydrase 1 OS=Caenorhabditis briggsae OX=6238 GN=bca-1 PE=3 SV=2
ortholog04495	0.0288706	2	evm.model.Contig8.249	585	-	-	-	-	-	-	-	-	XP_026731480.1	1.2e-238	831.2	XP_026731480.1 uncharacterized protein LOC113496450 [Trichoplusia ni]	-	-	-	-
ortholog08391	0.0485811	1	evm.model.Contig2.349	337	KOG2524	2.41e-120	351	Coenzyme transport and metabolism	-	-	-	-	XP_026492593.1	1.4e-148	531.2	XP_026492593.1 queuosine salvage protein [Vanessa tameamea]	Q1JP73|QSPP_BOVIN	1.25e-98	298	Queuosine salvage protein OS=Bos taurus OX=9913 PE=2 SV=1
ortholog08955	0.0448681	1	evm.model.Contig47.4	437	KOG2055	3.67e-71	234	General function prediction only	-	-	-	K14553 UTP18; U3 small nucleolar RNA-associated protein 18	XP_026484303.1	9.3e-164	582	XP_026484303.1 U3 small nucleolar RNA-associated protein 18 homolog [Vanessa tameamea]	Q9V7P1|UTP18_DROME	1.55e-70	234	U3 small nucleolar RNA-associated protein 18 homolog OS=Drosophila melanogaster OX=7227 GN=wcd PE=1 SV=1
ortholog00962	0.0461818	1	evm.model.Contig8.312	946	KOG1305	5.35e-91	308	Amino acid transport and metabolism	-	-	-	K14996 SLC38A10; solute carrier family 38 (sodium-coupled neutral amino acid transporter), member 10	XP_026486918.1	3.2e-209	734.2	XP_026486918.1 putative sodium-coupled neutral amino acid transporter 10 [Vanessa tameamea]	Q6PCF9|S38AA_XENLA	1.15e-94	325	Putative sodium-coupled neutral amino acid transporter 10 OS=Xenopus laevis OX=8355 GN=slc38a10 PE=2 SV=1
ortholog05600	0.0286071	2	evm.model.Contig43.14	377	KOG4213	1.33e-89	276	RNA processing and modification	-	-	GO:0003723(RNA binding),GO:0003676(nucleic acid binding)	K11090 LA, SSB; lupus La protein	XP_026488796.1	2.1e-132	477.6	XP_026488796.1 la protein homolog [Vanessa tameamea]	P40796|LA_DROME	5.65e-89	276	La protein homolog OS=Drosophila melanogaster OX=7227 GN=La PE=1 SV=2
ortholog05284	0.0445419	1	evm.model.Contig33.30	315	KOG0815	1.03e-173	484	Translation, ribosomal structure and biogenesis	GO:0042254(ribosome biogenesis)	GO:0005622(intracellular)	-	K02941 RP-LP0, RPLP0; large subunit ribosomal protein LP0	XP_026726508.1	1.4e-148	531.2	XP_026726508.1 60S acidic ribosomal protein P0 [Trichoplusia ni]	Q9U3U0|RLA0_CERCA	3.39e-173	485	60S acidic ribosomal protein P0 OS=Ceratitis capitata OX=7213 GN=RpLP0 PE=3 SV=1
ortholog04812	0.0340507	1	evm.model.Contig1.12	305	KOG2717	9.37e-112	327	General function prediction only	-	-	-	-	XP_026740509.1	7.7e-141	505.4	XP_026740509.1 Down syndrome critical region protein 3 homolog [Trichoplusia ni]	O35075|VP26C_MOUSE	4.99e-112	329	Vacuolar protein sorting-associated protein 26C OS=Mus musculus OX=10090 GN=Vps26c PE=1 SV=1
ortholog12193	0.00102663	4	evm.model.Contig16.145	634	KOG1047	3.06e-173	508	Lipid transport and metabolism; Amino acid transport and metabolism; Posttranslational modification, protein turnover, chaperones; Defense mechanisms	-	-	GO:0008237(metallopeptidase activity),GO:0008270(zinc ion binding)	K01254 LTA4H; leukotriene-A4 hydrolase [EC:3.3.2.6]	XP_026762950.1	2.2e-235	820.5	XP_026762950.1 leukotriene A-4 hydrolase isoform X2 [Galleria mellonella]	Q3SZH7|LKHA4_BOVIN	2.82e-171	504	Leukotriene A-4 hydrolase OS=Bos taurus OX=9913 GN=LTA4H PE=2 SV=3
ortholog12378	0.0255282	1	evm.model.Contig8.47	495	KOG0190	0	555	Posttranslational modification, protein turnover, chaperones	GO:0045454(cell redox homeostasis)	-	-	K09580 PDIA1, P4HB; protein disulfide-isomerase A1 [EC:5.3.4.1]	XP_026762466.1	1.3e-249	867.5	XP_026762466.1 protein disulfide-isomerase [Galleria mellonella]	P54399|PDI_DROME	0	555	Protein disulfide-isomerase OS=Drosophila melanogaster OX=7227 GN=Pdi PE=2 SV=1
ortholog01011	0.00848691	2	evm.model.Contig63.16	769	KOG0266	0	538	General function prediction only	-	-	GO:0005515(protein binding)	-	XP_026729144.1	0	1261.5	XP_026729144.1 cilia- and flagella-associated protein 52 [Trichoplusia ni]	Q5F201|CFA52_MOUSE	0	540	Cilia- and flagella-associated protein 52 OS=Mus musculus OX=10090 GN=Cfap52 PE=1 SV=1
ortholog03709	0.00935906	4	evm.model.Contig67.64	1878	KOG3627	1.28e-131	461	Amino acid transport and metabolism	GO:0006508(proteolysis)	-	GO:0004252(serine-type endopeptidase activity),GO:0005515(protein binding)	-	XP_026496973.1	0	1606.7	XP_026496973.1 serine protease nudel [Vanessa tameamea]	P98159|NUDEL_DROME	5.42e-131	461	Serine protease nudel OS=Drosophila melanogaster OX=7227 GN=ndl PE=1 SV=2
ortholog05817	0.0304758	1	evm.model.Contig61.38	584	-	-	-	-	-	-	-	-	XP_026488340.1	7.7e-174	615.9	XP_026488340.1 uncharacterized protein LOC113395026 isoform X1 [Vanessa tameamea]	-	-	-	-
ortholog03413	0.00377094	3	evm.model.Contig10.210	841	KOG3679	6.06e-65	236	General function prediction only	-	-	-	K19398 BBS9; Bardet-Biedl syndrome 9 protein	AEH16631.1	8.8e-288	995	AEH16631.1 parathyroid hormone-responsive B1 [Helicoverpa armigera]	Q6AX60|PTHB1_XENLA	1.09e-70	253	Protein PTHB1 OS=Xenopus laevis OX=8355 GN=bbs9 PE=2 SV=1
ortholog06663	0.0117691	2	evm.model.Contig49.51	2490	KOG1721	2.81e-14	80.1	General function prediction only	-	-	GO:0003676(nucleic acid binding)	-	XP_026496186.1	0	1243.4	XP_026496186.1 putative histone-lysine N-methyltransferase 1 [Vanessa tameamea]	P10751|ZFP11_MOUSE	1.23e-13	80.5	Zinc finger protein 11 OS=Mus musculus OX=10090 GN=Zfp11 PE=2 SV=2
ortholog04873	0.00258044	2	evm.model.Contig19.94	1145	KOG1819	7.27e-115	370	General function prediction only	-	-	GO:0046872(metal ion binding)	K17603 ZFYVE1; zinc finger FYVE domain-containing protein 1	XP_026754030.1	0	1552.7	XP_026754030.1 lateral signaling target protein 2 homolog isoform X1 [Galleria mellonella]	B0WAQ0|LST2_CULQU	1.04e-124	408	Lateral signaling target protein 2 homolog OS=Culex quinquefasciatus OX=7176 GN=CPIJ004116 PE=3 SV=1
ortholog03885	0.0165408	1	evm.model.Contig4.152	1078	KOG2400	1.69e-80	290	Defense mechanisms	-	-	-	K17602 YLPM1; YLP motif-containing protein 1	XP_026730169.1	5.7e-231	806.6	XP_026730169.1 YLP motif-containing protein 1-like isoform X1 [Trichoplusia ni]	P0CB49|YLPM1_RAT	9.87e-86	307	YLP motif-containing protein 1 OS=Rattus norvegicus OX=10116 GN=Ylpm1 PE=1 SV=1
ortholog01717	0.0254146	2	evm.model.Contig23.25	9209	KOG0516	0	4052	Cytoskeleton	-	GO:0005856(cytoskeleton)	GO:0005515(protein binding),GO:0008017(microtubule binding)	K10382 DST; dystonin	XP_026728112.1	0	11282.1	XP_026728112.1 uncharacterized protein LOC113494126 isoform X30 [Trichoplusia ni]	Q03001|DYST_HUMAN	0	1771	Dystonin OS=Homo sapiens OX=9606 GN=DST PE=1 SV=4
ortholog00539	0.0104359	2	evm.model.Contig55.60	1611	-	-	-	-	-	-	GO:0003676(nucleic acid binding)	-	XP_026489603.1	0	1287.7	XP_026489603.1 uncharacterized protein LOC113396046 [Vanessa tameamea]	Q6NZN1|PPRC1_MOUSE	5.66e-19	97.8	Peroxisome proliferator-activated receptor gamma coactivator-related protein 1 OS=Mus musculus OX=10090 GN=Pprc1 PE=1 SV=1
ortholog00449	0.00656327	2	evm.model.Contig26.86	707	KOG0238	0	739	Lipid transport and metabolism; Amino acid transport and metabolism	-	-	GO:0005524(ATP binding)	K01968 E6.4.1.4A; 3-methylcrotonyl-CoA carboxylase alpha subunit [EC:6.4.1.4]	XP_026484949.1	0	1149.4	XP_026484949.1 methylcrotonoyl-CoA carboxylase subunit alpha, mitochondrial [Vanessa tameamea]	Q5I0C3|MCCA_RAT	0	741	Methylcrotonoyl-CoA carboxylase subunit alpha, mitochondrial OS=Rattus norvegicus OX=10116 GN=Mccc1 PE=1 SV=1
ortholog08637	0.0178406	3	evm.model.Contig75.87	735	-	-	-	-	-	-	-	-	XP_026320965.1	1.7e-247	860.9	XP_026320965.1 uncharacterized protein LOC113231031 [Hyposmocoma kahamanoa]	-	-	-	-
ortholog03963	0.0217334	2	evm.model.Contig20.129	338	KOG3923	3.33e-102	305	Amino acid transport and metabolism	GO:0055114(oxidation-reduction process)	-	GO:0016491(oxidoreductase activity)	K00273 DAO, aao; D-amino-acid oxidase [EC:1.4.3.3]	XP_026498156.1	9.5e-124	448.7	XP_026498156.1 D-aspartate oxidase [Vanessa tameamea]	Q95XG9|OXDA_CAEEL	2.86e-56	188	D-amino-acid oxidase OS=Caenorhabditis elegans OX=6239 GN=daao-1 PE=1 SV=2
ortholog03391	0.00218345	2	evm.model.Contig64.19	313	KOG3956	7.51e-100	300	Lipid transport and metabolism; Intracellular trafficking, secretion, and vesicular transport; Signal transduction mechanisms; Posttranslational modification, protein turnover, chaperones; Defense mechanisms	-	GO:0005783(endoplasmic reticulum)	GO:0008201(heparin binding),GO:0050750(low-density lipoprotein particle receptor binding)	K22290 LRPAP1; alpha-2-macroglobulin receptor-associated protein	XP_026485498.1	5.5e-134	482.6	XP_026485498.1 alpha-2-macroglobulin receptor-associated protein isoform X1 [Vanessa tameamea]	P55302|AMRP_MOUSE	2.04e-38	142	Alpha-2-macroglobulin receptor-associated protein OS=Mus musculus OX=10090 GN=Lrpap1 PE=1 SV=1
ortholog06848	0.0259798	1	evm.model.Contig42.97	890	-	-	-	-	-	-	-	-	XP_026728779.1	0	1446.8	XP_026728779.1 uncharacterized protein LOC113494578 isoform X1 [Trichoplusia ni]	-	-	-	-
ortholog08854	0.00150368	1	evm.model.Contig18.39	1180	KOG2401	4.32e-61	228	Replication, recombination and repair	-	-	-	K15720 N4BP2; NEDD4-binding protein 2 [EC:3.-.-.-]	XP_026319235.1	6.2e-279	966.1	XP_026319235.1 uncharacterized protein LOC113229767 [Hyposmocoma kahamanoa]	Q3V2Q8|N42L1_MOUSE	5.95e-34	134	NEDD4-binding protein 2-like 1 OS=Mus musculus OX=10090 GN=N4bp2l1 PE=2 SV=1
ortholog07166	0.0105512	2	evm.model.Contig7.243	1737	KOG0779	9.62e-121	392	Posttranslational modification, protein turnover, chaperones	GO:0006508(proteolysis)	-	GO:0008234(cysteine-type peptidase activity)	K08596 SENP7; sentrin-specific protease 7 [EC:3.4.22.68]	XP_026751018.1	0	1901.7	XP_026751018.1 uncharacterized protein LOC113511578 isoform X7 [Galleria mellonella]	Q9BQF6|SENP7_HUMAN	1.26e-65	247	Sentrin-specific protease 7 OS=Homo sapiens OX=9606 GN=SENP7 PE=1 SV=4
ortholog04225	0.00794733	1	evm.model.Contig3.65	429	-	-	-	-	-	-	-	-	XP_026758232.1	3.3e-182	643.3	XP_026758232.1 uncharacterized protein LOC113517684 [Galleria mellonella]	-	-	-	-
ortholog09556	0.0401066	2	evm.model.Contig8.135	492	KOG2882	3.1e-95	293	Inorganic ion transport and metabolism	-	-	-	K19269 PGP, PGLP; phosphoglycolate phosphatase [EC:3.1.3.18 3.1.3.48]	XP_026762627.1	3.2e-136	490.7	XP_026762627.1 glycerol-3-phosphate phosphatase [Galleria mellonella]	Q9VV43|Y5057_DROME	4.65e-76	240	TPPP family protein CG45057 OS=Drosophila melanogaster OX=7227 GN=CG45057 PE=2 SV=1
ortholog05239	0.00120677	2	evm.model.Contig6.235	815	KOG2821	3.48e-44	172	Transcription	GO:0006357(regulation of transcription by RNA polymerase II)	GO:0005634(nucleus),GO:0070449(elongin complex)	-	K15076 ELOA, TCEB3; elongin-A	XP_026759766.1	5.2e-144	517.3	XP_026759766.1 transcription elongation factor B polypeptide 3-like [Galleria mellonella]	Q63187|ELOA1_RAT	1.94e-44	175	Elongin-A OS=Rattus norvegicus OX=10116 GN=Eloa PE=1 SV=1
ortholog00726	0.000420456	6	evm.model.Contig32.82	331	KOG2741	3.29e-75	236	Secondary metabolites biosynthesis, transport and catabolism; Carbohydrate transport and metabolism	-	-	GO:0016491(oxidoreductase activity)	K00078 DHDH; dihydrodiol dehydrogenase / D-xylose 1-dehydrogenase (NADP) [EC:1.3.1.20 1.1.1.179]	XP_026320274.1	1.2e-142	511.5	XP_026320274.1 trans-1,2-dihydrobenzene-1,2-diol dehydrogenase-like isoform X2 [Hyposmocoma kahamanoa]	Q6DF30|DHDH_XENTR	4.37e-68	219	Trans-1,2-dihydrobenzene-1,2-diol dehydrogenase OS=Xenopus tropicalis OX=8364 GN=dhdh PE=2 SV=1
ortholog06841	0.0178558	5	evm.model.Contig22.85	2908	KOG4824	2.5e-22	98.6	Cell wall/membrane/envelope biogenesis	-	-	-	K18271 RBP4; retinol-binding protein 4	AGM34046.1	0	3145.9	AGM34046.1 chlorophyllide A binding protein precursor [Bombyx mori]	Q5ECE3|LOPAP_LONON	4.45e-24	105	Lopap OS=Lonomia obliqua OX=304329 PE=1 SV=2
ortholog07264	0.000509984	1	evm.model.Contig76.13	278	KOG3148	2.86e-156	437	Carbohydrate transport and metabolism	GO:0005975(carbohydrate metabolic process)	-	-	K02564 nagB, GNPDA; glucosamine-6-phosphate deaminase [EC:3.5.99.6]	XP_026497237.1	6.1e-145	518.8	XP_026497237.1 glucosamine-6-phosphate isomerase isoform X1 [Vanessa tameamea]	Q16HW7|GNPI_AEDAE	1.15e-160	450	Glucosamine-6-phosphate isomerase OS=Aedes aegypti OX=7159 GN=Gnpda1 PE=3 SV=1
Supplemental Table S9 List of genes probably subject to positive selection in S. montelus

## Sheet: Table S10
ID	Description	GeneRatio	BgRatio	pvalue	padj	geneID
map04330	Notch signaling pathway	2/38	22/3596	0.0219907	0.603412	evm.model.Contig12.34/evm.model.Contig26.146
map04624	Toll and Imd signaling pathway	2/38	45/3596	0.0810424	0.603412	evm.model.Contig27.10/evm.model.Contig28.24
map00520	Amino sugar and nucleotide sugar metabolism	2/38	54/3596	0.1105	0.603412	evm.model.Contig3.219/evm.model.Contig76.13
map03010	Ribosome	3/38	114/3596	0.117737	0.603412	evm.model.Contig25.144/evm.model.Contig33.30/evm.model.Contig62.44
map00563	Glycosylphosphatidylinositol (GPI)-anchor biosynthesis	1/38	13/3596	0.129196	0.603412	evm.model.Contig16.157
map00564	Glycerophospholipid metabolism	2/38	61/3596	0.135074	0.603412	evm.model.Contig21.157/evm.model.Contig44.57
map00910	Nitrogen metabolism	1/38	14/3596	0.138431	0.603412	evm.model.Contig33.112
map04216	Ferroptosis	1/38	14/3596	0.138431	0.603412	evm.model.Contig21.157
map04742	Taste transduction	1/38	15/3596	0.147571	0.603412	evm.model.Contig42.101
map04710	Circadian rhythm	1/38	16/3596	0.156617	0.603412	evm.model.Contig59.48
map03008	Ribosome biogenesis in eukaryotes	2/38	68/3596	0.16076	0.603412	evm.model.Contig43.2/evm.model.Contig47.4
map00565	Ether lipid metabolism	1/38	24/3596	0.225694	0.603412	evm.model.Contig44.57
map04115	p53 signaling pathway	1/38	27/3596	0.250151	0.603412	evm.model.Contig113.22
map00260	Glycine, serine and threonine metabolism	1/38	28/3596	0.258134	0.603412	evm.model.Contig20.129
map00590	Arachidonic acid metabolism	1/38	29/3596	0.266035	0.603412	evm.model.Contig16.145
map04979	Cholesterol metabolism	1/38	29/3596	0.266035	0.603412	evm.model.Contig64.19
map00030	Pentose phosphate pathway	1/38	30/3596	0.273855	0.603412	evm.model.Contig4.150
map00051	Fructose and mannose metabolism	1/38	30/3596	0.273855	0.603412	evm.model.Contig3.219
map02010	ABC transporters	1/38	30/3596	0.273855	0.603412	evm.model.Contig16.75
map00510	N-Glycan biosynthesis	1/38	31/3596	0.281592	0.603412	evm.model.Contig2.295
map00900	Terpenoid backbone biosynthesis	1/38	31/3596	0.281592	0.603412	evm.model.Contig22.30
map00330	Arginine and proline metabolism	1/38	37/3596	0.326362	0.625414	evm.model.Contig20.129
map00513	Various types of N-glycan biosynthesis	1/38	37/3596	0.326362	0.625414	evm.model.Contig2.295
map04726	Serotonergic synapse	1/38	38/3596	0.333554	0.625414	evm.model.Contig42.101
map03050	Proteasome	1/38	41/3596	0.354686	0.634056	evm.model.Contig14.112
map00280	Valine, leucine and isoleucine degradation	1/38	43/3596	0.36841	0.634056	evm.model.Contig26.86
map00630	Glyoxylate and dicarboxylate metabolism	1/38	46/3596	0.388465	0.634056	evm.model.Contig8.135
map04141	Protein processing in endoplasmic reticulum	2/38	128/3596	0.394524	0.634056	evm.model.Contig2.295/evm.model.Contig8.47
map03320	PPAR signaling pathway	1/38	55/3596	0.444979	0.654584	evm.model.Contig14.194
map01130	Biosynthesis of antibiotics	3/38	231/3596	0.445291	0.654584	evm.model.Contig8.135/evm.model.Contig20.129/evm.model.Contig22.30
map04915	Estrogen signaling pathway	1/38	56/3596	0.450935	0.654584	evm.model.Contig6.63
map00040	Pentose and glucuronate interconversions	1/38	62/3596	0.485387	0.669437	evm.model.Contig32.82
map03015	mRNA surveillance pathway	1/38	63/3596	0.490921	0.669437	evm.model.Contig11.384
map00980	Metabolism of xenobiotics by cytochrome P450	1/38	69/3596	0.522925	0.68548	evm.model.Contig32.82
map04080	Neuroactive ligand-receptor interaction	1/38	71/3596	0.533151	0.68548	evm.model.Contig42.101
map04120	Ubiquitin mediated proteolysis	1/38	89/3596	0.61608	0.756642	evm.model.Contig113.22
map00983	Drug metabolism - other enzymes	1/38	95/3596	0.64039	0.756642	evm.model.Contig52.25
map04140	Autophagy - animal	1/38	99/3596	0.655757	0.756642	evm.model.Contig19.94
map04142	Lysosome	1/38	99/3596	0.655757	0.756642	evm.model.Contig12.133
map04146	Peroxisome	1/38	112/3596	0.701412	0.775173	evm.model.Contig20.129
map00230	Purine metabolism	1/38	115/3596	0.711078	0.775173	evm.model.Contig5.42
map04024	cAMP signaling pathway	1/38	119/3596	0.723494	0.775173	evm.model.Contig42.101
map01200	Carbon metabolism	1/38	135/3596	0.768166	0.803894	evm.model.Contig8.135
map01110	Biosynthesis of secondary metabolites	3/38	386/3596	0.791178	0.809159	evm.model.Contig3.219/evm.model.Contig8.135/evm.model.Contig44.57
map04714	Thermogenesis	1/38	170/3596	0.842772	0.842772	evm.model.Contig62.43
Supplemental Table S10 Summary of KEGG pathway enrichment analysis for genes probably subject to positive selection in S. montelus

[truncated: 1 more sheets: Table S11]
